# Supplementary material for: Remote sensing estimation of sugar beet SPAD based on un-manned aerial vehicle multispectral imagery
Source: PLoS One. 2024 Jun 21;19(6):e0300056. doi: 10.1371/journal.pone.0300056 (PMC11192409; doi:10.1371/journal.pone.0300056)
Supplement: S1 Data — (XLSX) [file pone.0300056.s001.xlsx]

## Sheet: fig4
Aera	Blue	Green	Red	Rededge	Nir
A	0.06	0.28	0.18	0.61	0.78
B	0.058	0.27	0.17	0.63	0.81
D	0.068	0.3	0.22	0.58	0.71
E	0.066	0.3	0.21	0.62	0.78

## Sheet: fig5
ASPAD	BSPAD	DSPAD	ESPAD
48.3	49.14	51.58	51.72
45.86	43.2	49.6	55.6
56.82	41.76	51.76	53.78
48.52	49.04	53.98	59.44
47.76	45.54	52.32	54.1
47.26	45.3	50.08	49.12
49.34	43.1	44.68	46.04
47.66	47.06	49.68	51.32
49.2	43.76	54.18	51.56
47.26	48.8	55.46	56.86
51.38	41	52.22	55.5
54.76	46.7	51.16	47.94
51.9	49.22	52.78	57.62
50.26	44.96	47.7	51.1
47.94	49.54	48.48	56.82
45.34	41.38	52.52	48.98
45.64	43.92	51.96	47.94
55.04	55.12	55.08	54.24
56	51.8	57.4	53.54
51.68	51.84	46.6	55.22
46.08	44.3	46.12	53.3
53.4	46.74	53.62	54.1
44.66	47.34	50.2	52.78
53.5	47.54	51.92	56.82
52.82	48.56	52.62	54.18
54.44	50.42	54.64	53.16
52.02	50.18	55.98	55.58
56.08	46.88	54.6	61.4
47.64	51.72	51.58	50.74
52.02	48.02	56.78	51.62
46.92	49.66	54.76	50.92
54.82	49.38	52.76	56.86
49.88	48.9	53.06	55.8
53.76	47.74	54.84	49.56
47.12	49.44	50.74	49.42
51.94	49.28	54.64	56.16
47	49.4	54.92	53.44
51.1	41.26	51.08	56.3
49.44	49.78	56.8	53.56
48.78	46.02	49.7	53.94
48.08	47.34	54.02	56.56
47.54	48.5	46.14	48.6
52.24	50	53.56	49.82
50.56	50.24	48.34	53.1
51.94	50.64	55.84	54.24
52.74	44.14	46.62	44.96
52.28	46.54	51.1	50.04
46.16	43.92	47.04	49.38
46.66	41.72	51.44	50.64
49.94	42.62	49.86	48.34
47.3	36.36	53.26	48.44
49.42	41.3	51.08	49.46
50.94	44.24	52.64	46.24
56.74	48.96	53.96	56.94
52.66	47.72	54.1	51.82
52.62	45.4	38.2	50.82
48.72	43.14	51.5	51.24
54.2	48.6	53.28	46.3
49.2	47	49.24	48.78
53.3	49.74	58.66	46.66
50.54	41.96	52.86	51.34
53.24	46.2	52.94	50.5
50.04	47.08	55.12	50.64
46.42	51.14	50.82	50.56
46.92	44.22	49.68	53.98
51.64	50	50.36	51.22
45.58	50.44	51.06	49.36
45.18	44.84	56.78	52.16
48.78	47.62	59.08	54.1
52.44	45.14	52.48	51.94
48.24	51.82	57.82	55.7
48.36	51.4	52.34	55.44
54.38	49.3	54.62	47.68
50.5	46.44	51.02	62.38
48.12	45.86	55.1	52.72
49.82	44.06	54.14	53.28
49.36	46.32	47.78	55.02
57.18	46.76	54.76	52.76
43.5	44.86	56	51.24
49.28	46.44	51.88	50.88
50.46	46.38	53.98	54.38
52.62	43.94	52.14	56.26
48.12	47.44	57.6	49.82
51.02	44.02	44.66	52.14
47.48	47.36	54.82	53.2
51.24	51.16	56.14	46.42
58.72	46.52	56.78	52.44
46.98	44	49.2	47.12
56.08	47.6	47.52	51.34
55.12	43.92	51.94	54.78
54.24	44.08	55.3	52.2
44.26	48.5	50.9	53.6
46.82	46.58	42.98	52.9
49.84	42.08	55.04	53.1
43.92	43.04	52.66	55.46
47.74	41.4	57.38	55.06
52.56	47.24	55.66	53.48
49.86	50.6	60.5	59.14
52.26	48.22	47.92	58.68
53.58	49.32	55.54	53.48
51.96	46.52	54.48	51.24
44.94	52.1	56.54	52.44
47.34	47.46	52.8	52.4
50.02	48.58	55.2	50.76
51.2	44.5	56.24	48.56
53.44	56.28	54.58	50.58
54.12	44.74	49.24	48.36
43.98	46.08	50.84	56.36
43.62	45.08	50.96	53.36
59.72	50.4	50.86	47.76
51.08	45.14	50.02	48.4
53.74	49.44	49.92	55.54
51.14	43.82	46.72	50.5
54.2	45.06	52.88	55.12
51.86	44.42	47.28	55.66
50.52	45.44	53.94	57.08
53.36	49.4	54.34	48.8
50.16	53.26	48.4	52.82
50.32	45.42	47.6	53.48
53.18	46.66	48.16	56.36
49.9	39.4	51.5	56.1
48.8	45.64	52.16	53.88
51.16	47.4	57	53.56
45.16	48.5	49.86	58.1
53.98	42.94	41.74	53.14
56	46.78	58.7	51.44
58.12	49.62	59.72	49.98
53.14	46.86	53.94	49.1
54.46	48.36	53.1	54.5
46.28	44.28	54.1	50.02
54.22	48.94	54.24	51.74
51.68	48.36	50.7	50.86
49.62	47.46	54.24	53.1
54.7	48.94	46.22	52.38
52.14	48.76	57.42	56.66
58.48	47.84	58.92	52.42
50.18	50.02	55.48	49.84
49.32	43.12	54.62	47.92
50.34	44.58	54.88	56.14
47.66	39.78	54.84	53.6
52.1	44.92	58.6	52.84
51.42	42.32	48.74	48.94
49.5	46	56.38	46.9
55.92	51.92	55.68	53.62
50.76	41.14	54.2	56.92
48.74	43.52	49.82	47.42
50.24	41.72	54.46	52.16
45.28	44.06	53.62	53.22
50.48	45.24	52.7	51.82
49.22	40.46	50.88	56.66
49.46	43	51.02	53.68
50.62	45.9	50.84	50.36
46.8	42.66	52.7	55.04
46.44	46.44	54.84	60.18
50.32	37.7	52.86	53.66
52.26	44.32	53.82	54.12
54.12	47.78	56.18	54.2
49.76	48.1	57.06	55.88
43.02	41.42	52.32	52.62
59.52	44.94	52.74	54.34
53.54	47.4	48.66	54.3
51.76	55.54	62.08	51.8
60.56	50.48	55.48	51.92
47.8	46.24	54.3	45.36
53.18	46.94	54.22	51.04
49.88	39.6	56.04	50.88
49.48	44.12	57.08	52.46
54.4	44.34	51.58	51.88
47.5	41.58	55.54	47.54
46.78	45.78	56.16	50.8
44.24	44.58	59.34	49.52
58.8	46.3	54.74	51.12
52.96	45.96	54.12	50.4
52.94	44.32	57.26	50.66
48.3	52.896	52.66	53.18
52.34	48.52	52.16	45.6
49.88	49.14	54	49.34
56.08	49.82	49.96	47.86
46.02	46.5	50.74	52.5
47.66	45.52	57.68	57.76
47.56	44.82	52.74	56.08
46.78	44.84	48.36	48.78
53.44	44.44	49.16	48.64
47.08	40.84	48.86	54
45.6	45.24	53.18	48.72
55.28	46.14	50.4	52.86
50.64	42.26	49.02	50.48
46.52	42.64	50.78	47.76
46.28	47.22	48.04	49.78
45.46	48.76	56.3	55.4
51.64	44.24	53.64	60.62
55.14	44.94	55.2	55.96
53.42	44.68	54.14	53.92
49.88	44.56	55.82	55.14
49.72	42.18	54.82	55.08
52.24	43.46	48.44	53.24
45.76	38.62	52.14	53.34
50.5	49.2	48.12	52.68
51.92	50.5	46.94	55.12
45.26	47.94	54.98	52.72
50.62	41.8	48.78	54.38
51.86	46.46	52.92	53.42
45.66	41.46	46.16	47.42
48.28	43.52	54.8	52.98
47.66	48.8	52.76	55.04
46.96	42.42	55.42	59.36
46.64	43.66	57.04	48.1
49.8	43.98	58.68	52.72
52.58	44.5	54.02	51.38
47.48	39.68	50.06	53.8
52.68	46.6	49.44	54.46
50.12	47.34	53.82	49.2
56.18	48.1	50.52	58.12
52.74	44.9	56.14	50.56
53.78	50.26	50.1	49
51.68	46.98	61.62	61.04
52.46	51.46	56.56	57.24
50.94	50.74	55.64	48.3
52.58	47.7	52.82	51.54
52.56	49.6	50.98	51.94
49.82	43.3	49.74	47.32
54.3	49.12	53.9	53.22
54.46	45.38	53.88	50.34
54.3	47.22	49.3	51.36
49.38	46.36	49.86	42.84
50.5	54.26	55.16	44.9
49.46	50.26	59.7	52.36
49.84	43.74	55.4	52.24
46.1	42.82	57.08	51.04
49.82	47.6	52.08	52.66
49.46	50.58	54.16	46.92
46.76	41.82	52.86	54.7
55.84	44.16	51.38	49.48
62.2	53.32	54.3	51.46
55.88	55.4	51.7	56.12
50.64	44.46	57	54.24
53.78	44.96	52.46	52.5
43.48	48.74	53.18	47
45.44	46.18	50.5	40.98
48.88	48.24	52.06	51.66
43.1	45.56	54.18	54.84
49.96	45.72	55.46	50.66
52.58	45.5	58.3	49.64
49.44	42.3	55.84	47.52
54.06	47.72	56.2	44.72
53.02	52.46	55.74	47.42
48.58	45.08	51.7	43.66
54.66	46.32	51.24	44.04
51.82	48.84	47.6	54.02
53.8	44.12	56.66	44.14
51.46	48.9	46.68	46.22
52.62	49.24	62.1	56.8
47.32	47.46	55.92	56.62
53.3	45.36	50.42	41.44
52.16	49.38	49.92	48.04
52.74	45.22	54.2	51.6
47.56	48.5	51.22	44.84
49.06	45.78	57.32	45.8
51.66	46.72	58.22	48.4
49.64	46.8	53.36	50.68
52.22	48.68	49.8	50.16
50.74	46.18	60.96	48.74
51.28	48.22	58.92	52.82
51.16	46.28	55.5	49.56
53.86	46.94	52.56	52.14
52.92	47	53.1	57.32
53.26	46.3	57.9	48.48
48.64	43.14	53.94	51.66
43.96	41.52	59.66	50.2
53.74	54.44	52.2	51.52
56.4	50.74	53.46	50.44
49.84	38.672	46.38	51.7
49.72	47.88	54.7	52.64
51.78	52.2	51.44	48.12
53.7	47.22	50.94	51.96
56.1	45.92	61.5	49.44
58.24	48.94	58.82	54.1
54.14	50.9	56.64	52.02
51.28	51.96	60.02	48.04
54.4	44.04	54.94	49.16
52.46	51.8	60.02	52
51.54	51.28	52.94	46.72
54.52	48.92	52.84	45.48
52.28	53.72	54.56	47.58
52.54	51.66	53.88	51.82
54.92	47.78	61	51.02
53.46	46.3	59.82	47.4
50.76	51.2	55.12	55.66
46.7	50.76	49.38	59.8
49.44	51.62	52.96	45.46
49.74	47.36	49.9	54.44
47.94	48.5	53.86	55.86
48.9	48.5	49.48	44.68
50.7	52.44	53.26	52.7
49.06	50.26	51.86	50.1
54.62	47.58	54.46	54.58
50.5	46.36	52.28	51.18
50.2	54.18	56.84	53.28
58.76	56.28	51.22	55.94
52.14	51.68	54.72	55.36
49.28	46.26	53.28	54.32
51.04	49.72	51.12	53.18
51.16	45.46	51.62	49.32
52.58	42.84	47.72	51.36
46.1	44.48	47.02	50.78
52.72	53.74	59.86	49.52
53.18	58	58.3	49.92
42.58	50.22	51	50.84
40.98	48.48	45.2	48.94
49.74	48.86	48.2	49
47.1	49.72	48.5	45.12
46.18	49.86	48.78	49.14
52.98	51.42	56.22	48.38
57.48	51.8	56.22	45.82
51.62	50.54	50.7	51.48
51.46	49.98	55.66	57.86
50.12	51.86	53.82	56.14
55.54	57.52	56.18	54.64
55.5	50.28	59.34	48.02
52.7	46.1	51.06	48.56
55.8	54.94	60.9	49
56.64	53.96	53.42	46.36
54.54	50.02	53.48	45.98
46.26	44.46	51.94	55.02
50.98	50.08	52.16	53.02
52.66	55	56.12	52.32
53.6	45.34	58.48	45.52
48.4	49	49.12	49.26
58.04	54.42	55.96	47.62
49.2	49.02	54.36	46.96
46.68	48.54	51.82	49.58
45.1	51.04	55.74	55.32
48.46	48.88	48.52	44.38
48.46	48.32	50.76	51.8
52.12	50.74	52.62	49.82
53.72	55.56	51.98	55.48
53.14	49.86	50.32	56.06
48.38	46.18	49.6	46.96
44.56	47.44	49.04	62.92
51.94	49.44	50.96	56.28
53.6	52.16	38.04	58.9
51.66	56.92	55.72	48.02
48.82	52.48	56.42	55.04
49.2	48.06	43.96	57.16
51.4	50.52	50.72	48.32
46.88	48.9	52.56	50.96
52.06	45.3	53.4	57.58
52.7	49.7	54.02	48.96
58.2	47.86	56.46	51.12
52.98	52.7	51.86	45.78
47.26	46.2	54.32	48.92
47.94	47.22	53.54	48.34
48.86	49.7	51.32	50.66
50.86	52.22	56.26	60.7
51.2	52.42	53.68	50
54.74	53.44	53.54	48.52
50.42	49.42	52.34	50.62
48.7	48.76	50.82	54.36
49.3	47.52	52.64	48.94
41.36	51.7	52.86	48.78
51.3	51.4	59.02	54.44
46.96	53.1	56.96	52.92
45.74	48	49.62	37.34
53.26	48.94	54.48	53.72
50.52	45.16	52.08	51.58
47.78	46.58	53.16	54.52
47.08	46.32	52.82	49.12
46.72	45.96	50.44	47.36
55.36	53.04	51.44	57.8
55.52	50.54	56.68	48.1
51.6	51.54	56.72	56.62
51.98	54.08	57.74	51.14
54.06	50.28	50.9	54.14
48.48	49.1	52.6	43.2
53.32	50.54	54.88	55.92
50.04	51.18	54.64	50.7
46.7	47.8	47.62	42.76
56.3	54.32	53.5	52.06

## Sheet: normal 
Red	Green	Blue	Nir	Rededge	normal-SPAD
0.130654	0.207729	0.0457247	0.648632	0.484228	48.3
0.189447	0.245987	0.0582974	0.630812	0.502404	45.86
0.169546	0.234734	0.0543668	0.588888	0.469714	56.82
0.193827	0.260394	0.0617822	0.696708	0.540872	48.52
0.167862	0.251709	0.0559879	0.660947	0.523559	47.76
0.17315	0.264225	0.0571334	0.740382	0.577369	47.26
0.159845	0.270507	0.0561705	0.810613	0.620879	49.34
0.153874	0.266532	0.0569255	0.838283	0.628436	47.66
0.155496	0.25434	0.0555614	0.73669	0.571581	49.2
0.185643	0.308086	0.0617999	0.892479	0.700967	47.26
0.165464	0.280207	0.0565963	0.793459	0.62152	51.38
0.182136	0.302159	0.0604932	0.776453	0.624314	54.76
0.210621	0.306811	0.0646973	0.707882	0.580818	51.9
0.222052	0.325223	0.0666236	0.778859	0.624806	50.26
0.162313	0.272389	0.0546298	0.75367	0.582708	47.94
0.163239	0.271118	0.0549029	0.760453	0.588047	45.34
0.144421	0.241224	0.0485092	0.658047	0.506613	45.64
0.208569	0.285995	0.0623151	0.652657	0.535462	55.04
0.193561	0.311047	0.0658124	0.78758	0.637558	56
0.153167	0.267739	0.0589088	0.757051	0.595367	51.68
0.186911	0.28692	0.0628074	0.732064	0.586557	46.08
0.142134	0.233338	0.0531447	0.664168	0.513385	53.4
0.171742	0.279855	0.0583343	0.749424	0.596686	44.66
0.16705	0.266304	0.0579765	0.711708	0.561269	53.5
0.176515	0.274803	0.0613556	0.77157	0.592044	52.82
0.217873	0.302763	0.0675355	0.672032	0.569045	54.44
0.189043	0.303137	0.070298	0.878644	0.671181	52.02
0.171221	0.266946	0.0591008	0.718788	0.567547	56.08
0.174949	0.270724	0.0594995	0.771005	0.59906	47.64
0.163107	0.265797	0.0590508	0.734977	0.576428	52.02
0.172886	0.2727	0.0586697	0.79722	0.609928	46.92
0.157085	0.255797	0.0554855	0.708032	0.552503	54.82
0.21256	0.329285	0.0705146	0.856569	0.687385	49.88
0.182357	0.29213	0.0586636	0.682724	0.568965	53.76
0.137635	0.243281	0.0532227	0.807528	0.595071	47.12
0.11615	0.199716	0.0442986	0.642091	0.477362	51.94
0.141902	0.230472	0.0477846	0.662515	0.499458	47
0.207994	0.28513	0.0660483	0.682546	0.546321	51.1
0.153486	0.221265	0.049555	0.605064	0.469942	49.44
0.178878	0.258583	0.0583878	0.684295	0.536786	48.78
0.146951	0.258807	0.0564494	0.805136	0.608187	48.08
0.22208	0.294661	0.0680517	0.668258	0.550613	47.54
0.149869	0.268579	0.0556764	0.852898	0.649226	52.24
0.168922	0.304853	0.0623432	0.971504	0.747183	50.56
0.156065	0.2467	0.0534045	0.744502	0.574906	51.94
0.227266	0.342076	0.0728378	0.865848	0.703191	52.74
0.185579	0.305564	0.0638569	0.82379	0.654908	52.28
0.18949	0.297625	0.0635589	0.776356	0.62659	46.16
0.168903	0.291748	0.0604885	0.815531	0.650623	46.66
0.221158	0.295996	0.0666767	0.672304	0.55241	49.94
0.14843	0.271032	0.0543249	0.796001	0.615659	47.3
0.148015	0.256301	0.0538453	0.77641	0.590131	49.42
0.160841	0.2616	0.0547497	0.703322	0.554014	50.94
0.226854	0.317928	0.0724089	0.782493	0.631448	56.74
0.226864	0.33398	0.0756976	0.841949	0.677316	52.66
0.175494	0.273672	0.0568577	0.692642	0.561388	52.62
0.164087	0.282445	0.0574052	0.850977	0.653339	48.72
0.158143	0.249101	0.053043	0.626324	0.506572	54.2
0.199671	0.297089	0.0649978	0.714375	0.57994	49.2
0.195449	0.306898	0.0646645	0.830374	0.660408	53.3
0.229288	0.347282	0.0700747	0.81555	0.697087	50.54
0.165374	0.262862	0.056891	0.694073	0.555933	53.24
0.167666	0.26556	0.0574232	0.718101	0.564604	50.04
0.158185	0.264843	0.0561466	0.816086	0.620951	46.42
0.187767	0.303395	0.0625339	0.78532	0.638332	46.92
0.159052	0.278646	0.0571098	0.839246	0.646849	51.64
0.197046	0.313032	0.0669662	0.881188	0.698709	45.58
0.163526	0.276083	0.0563911	0.746937	0.598605	45.18
0.16813	0.299232	0.062527	0.908517	0.710615	48.78
0.147088	0.242315	0.0526966	0.725275	0.5593	52.44
0.180664	0.268786	0.0585016	0.691741	0.554	48.24
0.128291	0.19466	0.0440566	0.512039	0.400274	48.36
0.132777	0.21356	0.0454548	0.600652	0.458102	54.38
0.215441	0.26868	0.0644584	0.576873	0.472826	50.5
0.153781	0.239475	0.0530126	0.651078	0.504938	48.12
0.22597	0.282818	0.0661638	0.652091	0.526225	49.82
0.150004	0.255386	0.0526971	0.699247	0.553729	49.36
0.197959	0.301819	0.0658418	0.783657	0.628629	57.18
0.151589	0.250153	0.0529991	0.686464	0.545139	43.5
0.209652	0.320029	0.071526	0.832735	0.676203	49.28
0.179808	0.288012	0.063434	0.834513	0.654286	50.46
0.204224	0.323184	0.0696268	0.86253	0.696818	52.62
0.164477	0.270843	0.0581683	0.798666	0.616256	48.12
0.217681	0.342182	0.0731886	0.902047	0.719554	51.02
0.183773	0.308649	0.0630549	0.859835	0.676907	47.48
0.215115	0.321752	0.0709124	0.80955	0.653299	51.24
0.154265	0.257275	0.054235	0.728322	0.562187	58.72
0.15946	0.267854	0.0550641	0.745079	0.586286	46.98
0.160723	0.256539	0.0569403	0.717082	0.555577	56.08
0.251645	0.338391	0.0763908	0.796754	0.650368	55.12
0.267744	0.334809	0.0800038	0.73195	0.610173	54.24
0.169823	0.293785	0.0599255	0.853501	0.66609	44.26
0.203412	0.309676	0.0671589	0.774257	0.640392	46.82
0.152238	0.230181	0.0508547	0.63907	0.505071	49.84
0.171378	0.275256	0.0587722	0.757717	0.602731	43.92
0.170088	0.290389	0.05771	0.806419	0.641437	47.74
0.183742	0.328214	0.0655633	0.95728	0.747637	52.56
0.173458	0.287392	0.0608836	0.804695	0.633229	49.86
0.190133	0.297008	0.0634223	0.789019	0.627206	52.26
0.16491	0.290755	0.060911	0.937826	0.70812	53.58
0.225996	0.302753	0.070576	0.74861	0.609289	51.96
0.169153	0.264062	0.056763	0.697881	0.561661	44.94
0.201511	0.305039	0.0684567	0.839216	0.660143	47.34
0.179309	0.294544	0.0625661	0.793305	0.63763	50.02
0.184561	0.281267	0.0624554	0.758259	0.600766	51.2
0.188742	0.284321	0.0648438	0.765384	0.603832	53.44
0.150677	0.232682	0.0502568	0.640712	0.497584	54.12
0.13473	0.233609	0.0482306	0.686009	0.521356	43.98
0.123572	0.201907	0.042767	0.57612	0.438958	43.62
0.195755	0.261517	0.0598679	0.63641	0.517426	59.72
0.188858	0.281512	0.0606319	0.723677	0.577099	51.08
0.183097	0.281347	0.0617212	0.750239	0.587971	53.74
0.161808	0.272609	0.0572704	0.769114	0.604674	51.14
0.164321	0.266379	0.0565298	0.757676	0.586345	54.2
0.155871	0.266442	0.0549738	0.766615	0.597738	51.86
0.206376	0.326839	0.0726928	0.88352	0.707308	50.52
0.178473	0.288819	0.0611327	0.840818	0.644706	53.36
0.217954	0.342982	0.0729572	0.912089	0.735578	50.16
0.179975	0.303974	0.0633735	0.844758	0.67421	50.32
0.212312	0.323176	0.0706729	0.859279	0.686348	53.18
0.172272	0.301472	0.0628568	0.887339	0.69282	49.9
0.239863	0.324973	0.0710052	0.737145	0.615513	48.8
0.174041	0.287623	0.0626869	0.811683	0.638942	51.16
0.197267	0.307668	0.0661406	0.820306	0.654627	45.16
0.164779	0.271209	0.0585975	0.756522	0.594373	53.98
0.203765	0.305652	0.0702226	0.830046	0.657884	56
0.212479	0.30968	0.0686256	0.757346	0.619416	58.12
0.15509	0.272397	0.0565329	0.802322	0.620679	53.14
0.184207	0.318707	0.0646186	0.879232	0.71061	54.46
0.146861	0.260474	0.0530175	0.806642	0.615222	46.28
0.145418	0.271327	0.0545029	0.872644	0.663409	54.22
0.155267	0.277868	0.0571743	0.871993	0.672364	51.68
0.164401	0.272102	0.057014	0.799356	0.61986	49.62
0.146427	0.262069	0.0532307	0.787551	0.607348	54.7
0.175136	0.277902	0.059489	0.781234	0.608111	52.14
0.142352	0.238102	0.0495587	0.663813	0.521556	58.48
0.140173	0.25451	0.0530184	0.791503	0.606821	50.18
0.175059	0.289747	0.0625945	0.808976	0.634643	49.32
0.195714	0.2999	0.0645232	0.805461	0.641499	50.34
0.177593	0.274809	0.0586037	0.707089	0.570783	47.66
0.241344	0.300459	0.0699635	0.688914	0.563491	52.1
0.149536	0.25698	0.0538731	0.764466	0.587612	51.42
0.155502	0.234943	0.0520137	0.67326	0.51653	49.5
0.11122	0.176691	0.0390386	0.549496	0.403942	55.92
0.106576	0.184097	0.0375594	0.560212	0.420329	50.76
0.178179	0.279673	0.0594794	0.734034	0.575594	48.74
0.138592	0.234464	0.0497309	0.677572	0.522771	50.24
0.196238	0.310776	0.0670185	0.862937	0.678183	45.28
0.142687	0.241136	0.0539368	0.706213	0.546879	50.48
0.189617	0.31389	0.0666908	0.879378	0.696426	49.22
0.149741	0.244404	0.053467	0.697165	0.548736	49.46
0.226266	0.337787	0.0718414	0.842845	0.685296	50.62
0.179622	0.306325	0.0624771	0.860499	0.682258	46.8
0.213849	0.335679	0.0710816	0.885166	0.699671	46.44
0.146332	0.253441	0.0531621	0.753193	0.584519	50.32
0.165742	0.269576	0.0556311	0.759142	0.595842	52.26
0.159645	0.260279	0.0566302	0.739497	0.575217	54.12
0.166323	0.291501	0.0596342	0.863721	0.668115	49.76
0.182209	0.3141	0.0637013	0.859331	0.681111	43.02
0.18817	0.312203	0.0671143	0.857129	0.680287	59.52
0.162361	0.28552	0.0592845	0.850448	0.657739	53.54
0.226907	0.350893	0.0792166	0.961021	0.766973	51.76
0.181391	0.292619	0.0670688	0.858482	0.659875	60.56
0.159156	0.262911	0.0566739	0.739582	0.578044	47.8
0.194981	0.30793	0.0627722	0.763974	0.622587	53.18
0.161503	0.281522	0.055953	0.756594	0.608442	49.88
0.18708	0.316245	0.0638602	0.841284	0.673941	49.48
0.163084	0.281728	0.0572995	0.808267	0.640168	54.4
0.166761	0.305558	0.0620973	0.968793	0.739536	47.5
0.172731	0.320394	0.06497	0.987441	0.770077	46.78
0.182617	0.315758	0.0635383	0.929886	0.724636	44.24
0.16495	0.269708	0.0573134	0.745474	0.596299	58.8
0.180803	0.270009	0.0581284	0.753984	0.59025	52.96
0.162224	0.275222	0.0602081	0.789501	0.61698	52.94
0.197315	0.310098	0.0684791	0.862768	0.680806	48.3
0.172575	0.286054	0.058931	0.737833	0.599572	52.34
0.165953	0.265891	0.0584273	0.811951	0.617259	49.88
0.14912	0.246758	0.0531709	0.782338	0.59048	56.08
0.187488	0.270064	0.0581733	0.653245	0.540267	46.02
0.125029	0.213073	0.0441984	0.637873	0.487591	47.66
0.128386	0.218387	0.0466593	0.650415	0.495189	47.56
0.181302	0.264783	0.0552392	0.697837	0.551095	46.78
0.13239	0.233076	0.0494664	0.769515	0.567115	53.44
0.173195	0.292144	0.058542	0.79277	0.638711	47.08
0.171416	0.319451	0.0624372	0.996371	0.77389	45.6
0.193338	0.31847	0.0651336	0.915774	0.716356	55.28
0.158713	0.284384	0.0580308	0.867476	0.660306	50.64
0.16527	0.290054	0.05858	0.863032	0.676271	46.52
0.164765	0.285715	0.0596961	0.848093	0.653479	46.28
0.204368	0.323127	0.0691989	0.866765	0.698937	45.46
0.166088	0.280346	0.0612064	0.876005	0.664668	51.64
0.16611	0.285158	0.0580198	0.836199	0.664112	55.14
0.21113	0.284694	0.0638923	0.705334	0.575396	53.42
0.203368	0.304266	0.0665612	0.785493	0.642203	49.88
0.154449	0.263656	0.0559215	0.793031	0.615668	49.72
0.174123	0.307937	0.0636236	0.931338	0.72511	52.24
0.173208	0.314923	0.0626801	0.903556	0.724682	45.76
0.263858	0.365364	0.0864208	0.9543	0.762738	50.5
0.212442	0.326799	0.0723071	0.89262	0.701688	51.92
0.157011	0.269175	0.0550634	0.765078	0.601881	45.26
0.180312	0.297289	0.0605689	0.823589	0.651483	50.62
0.152538	0.271079	0.0577424	0.818988	0.629221	51.86
0.133111	0.256775	0.0513802	0.878331	0.655552	45.66
0.159409	0.280497	0.0555132	0.766494	0.620877	48.28
0.219835	0.336253	0.0706933	0.828385	0.685883	47.66
0.163168	0.297977	0.0598315	0.903129	0.710084	46.96
0.195249	0.323951	0.0643912	0.849822	0.701599	46.64
0.164385	0.298837	0.0607899	0.882247	0.695789	49.8
0.197735	0.30815	0.0652463	0.826157	0.658864	52.58
0.178446	0.272799	0.0586098	0.700278	0.566682	47.48
0.214451	0.335984	0.0712071	0.850879	0.6891	52.68
0.206848	0.294702	0.0665839	0.743759	0.606428	50.12
0.204369	0.315518	0.0639451	0.757836	0.631775	56.18
0.174279	0.280802	0.0588839	0.779218	0.616536	52.74
0.192912	0.282984	0.0613655	0.681025	0.552342	53.78
0.116151	0.196305	0.0415977	0.614419	0.456611	51.68
0.150683	0.247413	0.051662	0.647875	0.515881	52.46
0.152028	0.257923	0.0550817	0.761983	0.592211	50.94
0.171385	0.281697	0.0597284	0.803948	0.644209	52.58
0.244141	0.365568	0.078298	0.888719	0.734508	52.56
0.227412	0.36332	0.0774386	0.990979	0.792345	49.82
0.191409	0.316746	0.0661399	0.879294	0.702731	54.3
0.171215	0.293453	0.0613683	0.86449	0.671938	54.46
0.178338	0.297047	0.0638695	0.887308	0.682153	54.3
0.163175	0.259358	0.0542356	0.649824	0.532595	49.38
0.17047	0.276825	0.0601738	0.8063	0.631618	50.5
0.154575	0.270323	0.0553624	0.809829	0.622528	49.46
0.18622	0.289355	0.0601164	0.784483	0.619438	49.84
0.181041	0.299843	0.0619419	0.837704	0.660145	46.1
0.17316	0.288015	0.0575158	0.785783	0.632591	49.82
0.179236	0.313005	0.0612551	0.868005	0.691989	49.46
0.158845	0.273561	0.0580635	0.839499	0.661372	46.76
0.166943	0.275366	0.0603369	0.780447	0.62231	55.84
0.195462	0.318288	0.0710922	0.925577	0.719773	62.2
0.192612	0.306597	0.0696224	0.847021	0.668622	55.88
0.18636	0.290167	0.0615494	0.694944	0.564035	50.64
0.170156	0.282827	0.0588915	0.717368	0.575308	53.78
0.180325	0.308575	0.0618716	0.84036	0.674692	43.48
0.218569	0.341982	0.0702674	0.835914	0.69371	45.44
0.173313	0.304666	0.0608122	0.79763	0.629967	48.88
0.16511	0.284325	0.0571362	0.80141	0.630716	43.1
0.159603	0.282838	0.0584902	0.881405	0.686022	49.96
0.196982	0.284129	0.0628307	0.73837	0.599305	52.58
0.169639	0.278995	0.0594509	0.76793	0.619063	49.44
0.198417	0.323722	0.068287	0.870915	0.700141	54.06
0.167621	0.290799	0.0584211	0.789139	0.627279	53.02
0.19785	0.289502	0.0626745	0.733927	0.591206	48.58
0.189613	0.284606	0.0614421	0.718084	0.568852	54.66
0.147947	0.252161	0.0528378	0.754473	0.584926	51.82
0.191065	0.264365	0.0582632	0.621059	0.508958	53.8
0.187076	0.268878	0.0606333	0.685047	0.537678	51.46
0.121044	0.1921	0.0415285	0.587836	0.430963	52.62
0.133927	0.163019	0.0440499	0.575091	0.432629	47.32
0.175675	0.213361	0.0597837	0.738957	0.571537	53.3
0.168561	0.203306	0.0589662	0.835636	0.641213	52.16
0.199755	0.223486	0.0698327	0.860267	0.670564	52.74
0.176172	0.209347	0.0579676	0.736806	0.579049	47.56
0.254076	0.274192	0.0772136	0.810518	0.690843	49.06
0.171136	0.255046	0.0617063	0.957264	0.729253	51.66
0.214417	0.276409	0.0686108	0.831603	0.718563	49.64
0.157263	0.231565	0.0550818	0.770687	0.605852	52.22
0.259824	0.31391	0.0832512	0.87389	0.752621	50.74
0.188823	0.257155	0.0628738	0.829444	0.662717	51.28
0.210982	0.273559	0.0678384	0.817646	0.665762	51.16
0.186942	0.284535	0.0657702	0.94255	0.721621	53.86
0.246297	0.331144	0.0783154	0.838631	0.69925	52.92
0.188166	0.300517	0.064567	0.875957	0.694299	53.26
0.190401	0.307565	0.0643313	0.817831	0.661363	48.64
0.164358	0.295996	0.0597629	0.880862	0.696501	43.96
0.184029	0.309762	0.0676345	0.898851	0.695393	53.74
0.197809	0.305197	0.0657333	0.776438	0.6242	56.4
0.194445	0.31841	0.0641461	0.837348	0.66359	49.84
0.172732	0.285399	0.0611718	0.818124	0.631321	49.72
0.172284	0.277712	0.0620369	0.82077	0.607917	51.78
0.178696	0.302048	0.064856	0.939147	0.696772	53.7
0.17599	0.296867	0.0609399	0.870143	0.673556	56.1
0.177959	0.288587	0.0601888	0.777141	0.593353	58.24
0.198872	0.308157	0.0639854	0.777241	0.631515	54.14
0.199096	0.303987	0.0644933	0.75351	0.600105	51.28
0.161045	0.248603	0.056668	0.7036	0.575393	54.4
0.162767	0.278487	0.0548627	0.791902	0.61894	52.46
0.177559	0.319259	0.0601692	0.872397	0.677	51.54
0.168595	0.284704	0.0565765	0.758616	0.597962	54.52
0.150487	0.254248	0.050918	0.674162	0.520914	52.28
0.144833	0.251976	0.0505751	0.71922	0.540191	52.54
0.16357	0.267641	0.0567469	0.728943	0.55667	54.92
0.144781	0.209527	0.0475239	0.578639	0.446628	53.46
0.143597	0.228761	0.0478904	0.620445	0.46953	50.76
0.105983	0.178808	0.0365811	0.527278	0.394054	46.7
0.177047	0.27723	0.0576189	0.727522	0.558887	49.44
0.130761	0.224895	0.0477197	0.702369	0.520423	49.74
0.173563	0.242417	0.0549843	0.62645	0.471494	47.94
0.164817	0.258113	0.054455	0.761623	0.57878	48.9
0.181313	0.318156	0.065228	0.946415	0.727559	50.7
0.171663	0.279809	0.0591134	0.764971	0.614353	49.06
0.178123	0.286107	0.0617169	0.823227	0.607515	54.62
0.181872	0.286645	0.0606427	0.770008	0.603817	50.5
0.186698	0.301568	0.0631756	0.789111	0.640155	50.2
0.170216	0.268918	0.0575323	0.758434	0.581752	58.76
0.156087	0.266866	0.0556213	0.760381	0.602354	52.14
0.200549	0.278643	0.0605305	0.702872	0.557445	49.28
0.177411	0.320211	0.0664172	0.937288	0.722105	51.04
0.174363	0.294917	0.0599727	0.798375	0.652212	51.16
0.185078	0.332617	0.0627009	0.909728	0.715169	52.58
0.152335	0.276444	0.0550386	0.861488	0.646567	46.1
0.172535	0.290035	0.0594305	0.830778	0.62944	52.72
0.203016	0.333864	0.0694294	0.883364	0.739021	53.18
0.16654	0.304899	0.0570581	0.802252	0.670622	42.58
0.200056	0.347817	0.063493	0.84406	0.706593	40.98
0.15989	0.274021	0.0532155	0.823927	0.613965	49.74
0.220658	0.31645	0.0687673	0.776379	0.631916	47.1
0.142505	0.252827	0.0533259	0.834107	0.635441	46.18
0.161831	0.281754	0.0583276	0.868515	0.656415	52.98
0.196409	0.287579	0.0620305	0.743592	0.608635	57.48
0.16459	0.284978	0.0580448	0.870465	0.673094	51.62
0.176213	0.309364	0.0604615	0.854393	0.669989	51.46
0.166376	0.279096	0.0585535	0.863123	0.667787	50.12
0.194147	0.244608	0.0599802	0.568142	0.469112	55.54
0.149989	0.266952	0.0566452	0.861013	0.639573	55.5
0.141944	0.242437	0.0509532	0.841997	0.630534	52.7
0.174607	0.236366	0.0550879	0.610556	0.501623	55.8
0.127214	0.230957	0.0470783	0.74736	0.56531	56.64
0.125589	0.215676	0.0435132	0.659849	0.508654	54.54
0.104127	0.184591	0.0380512	0.616282	0.461224	46.26
0.1115	0.16694	0.037005	0.503361	0.341131	50.98
0.200518	0.249563	0.0680145	0.62146	0.512674	52.66
0.176477	0.262202	0.0641112	0.863405	0.644408	53.6
0.186864	0.294159	0.0636178	0.863044	0.664182	48.4
0.161992	0.26821	0.0567656	0.784542	0.593163	58.04
0.174391	0.27953	0.0606282	0.763891	0.585999	49.2
0.151799	0.264867	0.0572292	0.788231	0.596988	46.68
0.16142	0.285625	0.059111	0.832311	0.630361	45.1
0.155138	0.274351	0.0609711	0.893985	0.661987	48.46
0.159243	0.281324	0.0635387	0.896709	0.691159	48.46
0.165052	0.239942	0.0592546	0.654965	0.520432	52.12
0.169386	0.271475	0.0613725	0.754336	0.596964	53.72
0.167916	0.264982	0.0566169	0.758637	0.598434	53.14
0.175096	0.328208	0.060723	1.02439	0.799489	48.38
0.171078	0.312844	0.0587888	0.872782	0.692713	44.56
0.201961	0.326156	0.0612843	0.809412	0.64807	51.94
0.227999	0.364152	0.0640142	0.837088	0.699942	53.6
0.201884	0.325173	0.060078	0.909153	0.720114	51.66
0.202608	0.351754	0.0756284	1.00062	0.791395	48.82
0.212774	0.319139	0.0730966	0.811881	0.668018	49.2
0.176265	0.353603	0.0765059	0.989991	0.765961	51.4
0.146998	0.277877	0.0619728	0.895038	0.687241	46.88
0.167611	0.303364	0.0684923	0.936804	0.719135	52.06
0.146357	0.281047	0.0612087	0.990454	0.727657	52.7
0.291341	0.378114	0.0913189	0.809131	0.685188	58.2
0.171064	0.269564	0.0587584	0.642545	0.510602	52.98
0.241897	0.323038	0.0719063	0.748826	0.638307	47.26
0.172702	0.292003	0.0600763	0.8363	0.672212	47.94
0.203622	0.299554	0.0615518	0.689481	0.577023	48.86
0.186676	0.300171	0.066005	0.821067	0.666481	50.86
0.152252	0.260069	0.0574631	0.812688	0.618785	51.2
0.208076	0.29095	0.0643859	0.674883	0.550108	54.74
0.149781	0.245614	0.0534583	0.678221	0.538938	50.42
0.103248	0.203217	0.0374249	0.540641	0.425529	48.7
0.150419	0.214977	0.0480552	0.563796	0.443738	49.3
0.103725	0.159722	0.0338779	0.413542	0.326853	41.36
0.119603	0.21033	0.0446578	0.661983	0.498105	51.3
0.146686	0.269782	0.0529353	0.879064	0.671395	46.96
0.18887	0.281095	0.0584629	0.640307	0.573185	45.74
0.181042	0.292437	0.0632658	0.936807	0.687652	53.26
0.191872	0.306397	0.0635847	0.838096	0.658545	50.52
0.193245	0.33669	0.0642113	0.861574	0.719063	47.78
0.169689	0.272219	0.0599242	0.771086	0.583571	47.08
0.169836	0.317838	0.0633069	1.05972	0.795204	46.72
0.162664	0.287419	0.0581492	0.836958	0.65809	55.36
0.195778	0.30031	0.0662678	0.803956	0.641577	55.52
0.175824	0.311643	0.0633901	0.782473	0.684737	51.6
0.174594	0.313168	0.063089	0.881755	0.709849	51.98
0.157978	0.279195	0.0547014	0.727618	0.59742	54.06
0.173483	0.322556	0.0609271	0.923519	0.700396	48.48
0.143861	0.23585	0.0521463	0.641735	0.504376	53.32
0.148724	0.278657	0.0568462	0.790498	0.58409	50.04
0.176787	0.276249	0.0585332	0.827062	0.598655	46.7
0.228811	0.363763	0.0827416	0.994121	0.749306	56.3
0.142685	0.232929	0.0493285	0.74414	0.54882	49.14
0.153485	0.278676	0.0547971	0.919754	0.682156	43.2
0.121735	0.231067	0.0473307	0.769844	0.567203	41.76
0.218368	0.327795	0.0662616	0.878618	0.707503	49.04
0.184112	0.305148	0.064527	0.867301	0.706177	45.54
0.196267	0.325396	0.0658846	0.982076	0.754018	45.3
0.140517	0.250225	0.0526837	0.725459	0.578972	43.1
0.171609	0.298635	0.0614927	0.906228	0.691258	47.06
0.140749	0.262491	0.0513261	0.812424	0.60994	43.76
0.163655	0.303347	0.0574198	0.910258	0.693166	48.8
0.146199	0.262297	0.0542903	0.825379	0.630852	41
0.202536	0.314547	0.065369	0.812911	0.659704	46.7
0.183057	0.288484	0.0627739	0.804846	0.642164	49.22
0.187978	0.290415	0.0617677	0.796015	0.653059	44.96
0.169006	0.290928	0.0642694	0.929006	0.716441	49.54
0.15973	0.317229	0.059871	1.00175	0.794028	41.38
0.166254	0.286635	0.059333	0.809399	0.640388	43.92
0.200799	0.338256	0.0746831	0.979186	0.766319	55.12
0.208563	0.315828	0.0730654	0.918884	0.711636	51.8
0.131528	0.249562	0.0514259	0.866167	0.640421	51.84
0.17532	0.294288	0.060885	0.881273	0.673534	44.3
0.157758	0.30613	0.0592183	1.0134	0.773225	46.74
0.165372	0.274577	0.0589066	0.848174	0.642834	47.34
0.133829	0.253134	0.0536808	0.921963	0.663267	47.54
0.197911	0.308781	0.0650751	0.873499	0.680615	48.56
0.162831	0.292807	0.0601454	0.88833	0.69345	50.42
0.208295	0.349476	0.07406	1.01875	0.799304	50.18
0.143001	0.264135	0.0544372	0.783151	0.61155	46.88
0.14853	0.262893	0.0545204	0.921671	0.683336	51.72
0.15042	0.265275	0.0576099	0.820163	0.640199	48.02
0.203151	0.307357	0.0664083	0.927691	0.709313	49.66
0.0855336	0.166125	0.0355722	0.521024	0.394037	49.38
0.120848	0.219355	0.0457186	0.843271	0.612218	48.9
0.116951	0.189925	0.0411676	0.519967	0.406357	47.74
0.132086	0.219322	0.0451573	0.755697	0.547446	49.44
0.115667	0.186764	0.0420209	0.692676	0.474921	49.28
0.111117	0.192771	0.0417139	0.63019	0.458184	49.4
0.155522	0.237931	0.053198	0.667487	0.521828	41.26
0.158953	0.242999	0.0519564	0.655435	0.532922	49.78
0.198061	0.296485	0.0722879	0.805992	0.655369	46.02
0.174538	0.297365	0.0738881	0.939944	0.733083	47.34
0.231153	0.323859	0.0750727	0.782797	0.663037	48.5
0.199515	0.344263	0.0686313	0.94787	0.779086	50
0.167121	0.306341	0.0662577	0.982248	0.765044	50.24
0.174391	0.281528	0.0532955	0.795665	0.622326	50.64
0.160673	0.288182	0.0566613	0.826322	0.653082	44.14
0.159109	0.28532	0.0583932	0.85354	0.672981	46.54
0.163518	0.288092	0.0594976	0.869203	0.679021	43.92
0.1486	0.271291	0.0547872	0.780691	0.622917	41.72
0.173188	0.31978	0.0630506	0.950261	0.755022	42.62
0.125697	0.25666	0.0505485	0.866774	0.651148	36.36
0.171742	0.295584	0.06034	0.885387	0.691306	41.3
0.144841	0.262058	0.0537114	0.801835	0.618159	44.24
0.236175	0.364384	0.0769993	0.986819	0.770293	48.96
0.161433	0.273835	0.0583117	0.832348	0.642028	47.72
0.146284	0.269122	0.054216	0.811573	0.631986	45.4
0.167397	0.297908	0.0615673	0.991074	0.745732	43.14
0.152069	0.287289	0.0579133	0.993246	0.742752	48.6
0.164695	0.284431	0.0571616	0.838465	0.660107	47
0.164711	0.269177	0.0580002	0.849351	0.639712	49.74
0.205588	0.330698	0.0616863	0.848323	0.700483	41.96
0.150914	0.272385	0.0549034	0.830924	0.638689	46.2
0.167146	0.287269	0.0591226	0.863521	0.661225	47.08
0.175123	0.307548	0.0617256	0.972417	0.743504	51.14
0.215984	0.33897	0.0685019	0.847616	0.697537	44.22
0.191309	0.314156	0.0621548	0.847322	0.679111	50
0.250805	0.313696	0.0757638	0.705564	0.58926	50.44
0.139737	0.221498	0.0500846	0.595229	0.462163	44.84
0.142361	0.230288	0.0505906	0.656102	0.510088	47.62
0.144573	0.237396	0.0519274	0.729094	0.540507	45.14
0.159964	0.233198	0.054743	0.592645	0.459863	51.82
0.0937917	0.151607	0.0298027	0.413542	0.311955	51.4
0.0858816	0.134632	0.0281983	0.417425	0.300375	49.3
0.176314	0.253254	0.0485521	0.612413	0.492437	46.44
0.171622	0.258578	0.0491138	0.70593	0.550744	45.86
0.155049	0.257243	0.0476775	0.785218	0.608235	44.06
0.156522	0.256691	0.0481706	0.713393	0.565283	46.32
0.23003	0.33745	0.067375	0.865558	0.698686	46.76
0.168932	0.302562	0.0599592	0.91962	0.710344	44.86
0.199673	0.303224	0.0665689	0.789931	0.6353	46.44
0.17535	0.294739	0.0607055	0.842741	0.665152	46.38
0.171149	0.288594	0.0589391	0.842808	0.657637	43.94
0.166199	0.288976	0.0617208	0.902082	0.680499	47.44
0.173466	0.306244	0.0606846	0.958466	0.738496	44.02
0.160498	0.304735	0.0583042	0.906116	0.715597	47.36
0.157239	0.287788	0.0585169	0.934999	0.699002	51.16
0.156418	0.308677	0.0608525	1.04465	0.781582	46.52
0.178467	0.345799	0.0664165	1.08788	0.833106	44
0.135211	0.249683	0.0520298	0.769718	0.583668	47.6
0.131619	0.246128	0.0530963	0.865489	0.638492	43.92
0.156474	0.294346	0.0617543	0.981552	0.739432	44.08
0.131075	0.246751	0.0500883	0.816818	0.610666	48.5
0.178593	0.323204	0.0660113	1.0294	0.788002	46.58
0.107255	0.202172	0.0415656	0.746996	0.547601	42.08
0.158744	0.290275	0.0576621	0.911335	0.70158	43.04
0.13228	0.254174	0.0480511	0.840756	0.636768	41.4
0.178792	0.311943	0.060952	0.959426	0.728584	47.24
0.150141	0.244285	0.0473455	0.746579	0.56772	50.6
0.147623	0.254231	0.0451921	0.794135	0.593482	48.22
0.152413	0.278146	0.0469802	0.889566	0.676523	49.32
0.16651	0.277317	0.04631	0.779242	0.624518	46.52
0.136532	0.235823	0.0462766	0.70041	0.545102	52.1
0.132662	0.236515	0.0566839	0.761932	0.57663	47.46
0.143849	0.243068	0.0519943	0.733138	0.569425	48.58
0.128931	0.212912	0.0574591	0.614232	0.48217	44.5
0.144275	0.224326	0.064872	0.651676	0.500039	56.28
0.151323	0.2306	0.0397832	0.619704	0.485335	44.74
0.101703	0.18006	0.0414926	0.544778	0.416662	46.08
0.113558	0.193287	0.0526177	0.609621	0.434984	45.08
0.16546	0.245587	0.048462	0.668615	0.510168	50.4
0.148768	0.226939	0.0699097	0.647241	0.508583	45.14
0.221813	0.309573	0.0667682	0.793371	0.63344	49.44
0.188562	0.327701	0.0613723	1.0009	0.773438	43.82
0.174817	0.299598	0.0503294	0.913097	0.702842	45.06
0.130693	0.237199	0.0597752	0.792612	0.603003	44.42
0.152856	0.274981	0.0533067	0.928497	0.703754	45.44
0.143066	0.257417	0.0564613	0.799473	0.611761	49.4
0.166064	0.274852	0.0633486	0.789998	0.613846	53.26
0.173442	0.320329	0.0596661	0.920916	0.725742	45.42
0.159131	0.283242	0.0543122	0.898034	0.69332	46.66
0.144157	0.277647	0.0627629	0.879472	0.680365	39.4
0.179674	0.307751	0.0532373	0.857178	0.687744	45.64
0.138658	0.260651	0.0637472	0.807242	0.625112	47.4
0.178451	0.310092	0.0503764	0.919397	0.721093	48.5
0.137412	0.253358	0.0572541	0.831158	0.624349	42.94
0.158104	0.265142	0.0662145	0.808677	0.618139	46.78
0.182604	0.312432	0.0578559	0.906614	0.712667	49.62
0.160598	0.293277	0.0652651	0.836884	0.654524	46.86
0.185243	0.326594	0.059794	0.937422	0.74099	48.36
0.164381	0.302981	0.0594196	0.907974	0.702898	44.28
0.157702	0.296785	0.0564267	0.981427	0.726803	48.94
0.152494	0.279693	0.0576943	0.892581	0.676157	48.36
0.168704	0.263412	0.0610465	0.741818	0.585018	47.46
0.165261	0.29927	0.0528715	0.932254	0.705732	48.94
0.155836	0.264619	0.0538307	0.783242	0.611133	48.76
0.148692	0.26874	0.0603893	0.839877	0.635786	47.84
0.171587	0.295543	0.0602539	0.931834	0.717517	50.02
0.155256	0.285185	0.0602286	0.965823	0.738166	43.12
0.174345	0.303357	0.059118	0.959021	0.740808	44.58
0.156601	0.304895	0.0562104	0.894822	0.710619	39.78
0.170444	0.27259	0.0528742	0.777951	0.617503	44.92
0.149145	0.255671	0.0498305	0.843036	0.641111	42.32
0.193106	0.245639	0.0343087	0.715689	0.563802	46
0.0781232	0.16516	0.0356441	0.46159	0.347221	51.92
0.0955814	0.168062	0.0488806	0.57202	0.41046	41.14
0.139422	0.235649	0.0563347	0.652469	0.512914	43.52
0.141439	0.261098	0.0686678	0.72063	0.572269	41.72
0.160853	0.321155	0.0669972	0.949118	0.746928	44.06
0.172112	0.309986	0.0523897	0.94346	0.727969	45.24
0.126753	0.26302	0.0534901	0.918414	0.689992	40.46
0.136253	0.26809	0.0627708	0.881447	0.683867	43
0.163177	0.315203	0.0551689	0.90182	0.702169	45.9
0.147137	0.267475	0.0625773	0.884849	0.672455	42.66
0.169103	0.297129	0.0463979	0.874404	0.690284	46.44
0.137939	0.227035	0.0688386	0.73009	0.569064	37.7
0.207468	0.294789	0.0567768	0.79615	0.646151	44.32
0.158284	0.286531	0.0642772	0.861678	0.676806	47.78
0.187672	0.30532	0.0567659	0.894199	0.712177	48.1
0.166848	0.288356	0.0604745	0.822585	0.66194	41.42
0.165718	0.283969	0.0575642	0.901186	0.692723	44.94
0.163055	0.298467	0.0691992	0.851456	0.655855	47.4
0.206744	0.300345	0.0630643	0.895208	0.691232	55.54
0.187802	0.283442	0.0582681	0.869483	0.67446	50.48
0.171767	0.284248	0.0616117	0.870562	0.683936	46.24
0.184633	0.321899	0.0524748	0.831669	0.66811	46.94
0.151453	0.285426	0.0638864	0.812001	0.62902	39.6
0.177029	0.306258	0.059113	0.858865	0.668148	44.12
0.158183	0.287971	0.0655489	0.98055	0.741279	44.34
0.176951	0.336679	0.0595054	1.0788	0.819165	41.58
0.153813	0.292151	0.0585316	0.965005	0.730345	45.78
0.163315	0.297272	0.0542071	0.94666	0.722438	44.58
0.142264	0.25685	0.0587434	0.851764	0.640149	46.3
0.163415	0.295887	0.0614797	0.994063	0.756408	45.96
0.171416	0.311952	0.0734128	0.883615	0.696536	44.32
0.196011	0.348183	0.0679346	1.00705	0.799217	52.896
0.19505	0.327781	0.0590684	0.899903	0.73362	48.52
0.162423	0.29577	0.0475292	0.984426	0.783814	49.14
0.126218	0.232495	0.0541055	0.696093	0.539946	49.82
0.149368	0.266687	0.0392064	0.843545	0.633565	46.5
0.110299	0.195059	0.0657924	0.65332	0.473861	45.52
0.18398	0.306726	0.0538953	0.886386	0.700098	44.82
0.15104	0.265782	0.0561774	0.756614	0.59745	44.84
0.156599	0.28192	0.0580444	0.841586	0.655114	44.44
0.157069	0.279546	0.0632994	0.86453	0.666718	40.84
0.173285	0.303758	0.0557947	0.95672	0.734818	45.24
0.156537	0.289203	0.0603711	0.899384	0.701092	46.14
0.17537	0.303673	0.0508739	0.878754	0.699921	42.26
0.141794	0.262304	0.0550491	0.766345	0.607155	42.64
0.155006	0.280734	0.0552684	0.821823	0.653018	47.22
0.150404	0.278267	0.0599438	0.851522	0.656556	48.76
0.175921	0.295519	0.0527231	0.85143	0.672699	44.24
0.143984	0.261439	0.0606644	0.789798	0.616078	44.94
0.178923	0.294441	0.0581617	0.836947	0.664666	44.68
0.166172	0.278265	0.060145	0.817953	0.645236	44.56
0.187925	0.289871	0.0538827	0.74486	0.604557	42.18
0.163285	0.254198	0.0488651	0.714348	0.55425	43.46
0.153374	0.230984	0.0379374	0.631749	0.481	38.62
0.10847	0.169104	0.0382759	0.484805	0.369571	49.2
0.102246	0.180207	0.0606052	0.601707	0.445186	50.5
0.175604	0.293499	0.0536075	0.827757	0.663465	47.94
0.153443	0.251462	0.0833809	0.793822	0.604607	41.8
0.258895	0.370605	0.0705156	0.860354	0.727629	46.46
0.200631	0.334302	0.0709687	0.966215	0.764203	41.46
0.202555	0.345777	0.0665223	1.02353	0.809728	43.52
0.198827	0.331027	0.0607133	0.913136	0.734356	48.8
0.184117	0.301338	0.0549477	0.798397	0.651445	42.42
0.152904	0.264948	0.0638604	0.803195	0.618915	43.66
0.191359	0.319038	0.0558955	0.895452	0.723324	43.98
0.161141	0.288379	0.0653794	0.876289	0.687615	44.5
0.195493	0.316368	0.0502944	0.911217	0.724518	39.68
0.132004	0.252908	0.0542526	0.892121	0.672548	46.6
0.154772	0.267547	0.0541544	0.748684	0.604123	47.34
0.153998	0.255071	0.0656903	0.710663	0.572363	48.1
0.194498	0.326647	0.0524967	0.887028	0.722504	44.9
0.147881	0.267599	0.0617887	0.768284	0.602656	50.26
0.167255	0.283238	0.0710442	0.844483	0.650893	46.98
0.20095	0.325443	0.0579105	0.896052	0.720997	51.46
0.172054	0.280576	0.0606248	0.781944	0.617537	50.74
0.18998	0.311384	0.0591435	0.79016	0.650471	47.7
0.18459	0.281969	0.0560986	0.683684	0.570107	49.6
0.165366	0.272438	0.0597603	0.772968	0.604006	43.3
0.174188	0.286704	0.064584	0.778246	0.623177	49.12
0.195539	0.316367	0.0617049	0.838455	0.667307	45.38
0.182291	0.302522	0.0671206	0.805842	0.637671	47.22
0.19101	0.298078	0.0629976	0.805614	0.612688	46.36
0.178452	0.302356	0.0594815	0.784643	0.631073	54.26
0.16215	0.287646	0.0489902	0.94044	0.712224	50.26
0.143933	0.243262	0.0496818	0.722317	0.57454	43.74
0.150328	0.264318	0.0451197	0.761142	0.62824	42.82
0.132714	0.233454	0.048583	0.639942	0.544767	47.6
0.156984	0.262965	0.0384558	0.685922	0.593806	50.58
0.125778	0.219694	0.0405865	0.609454	0.513604	41.82
0.124146	0.202917	0.0339344	0.572187	0.471717	44.16
0.0879596	0.145832	0.0406347	0.500469	0.332512	53.32
0.105783	0.184667	0.0670905	0.575367	0.43125	55.4
0.207763	0.292404	0.0607856	0.750891	0.583144	44.46
0.172123	0.284379	0.0688657	0.811195	0.616726	44.96
0.207379	0.332788	0.0557574	0.897839	0.725661	48.74
0.153112	0.265774	0.0734468	0.840087	0.627055	46.18
0.241227	0.317352	0.05853	0.787404	0.626296	48.24
0.162432	0.284726	0.0699344	0.848187	0.64902	45.56
0.204163	0.330785	0.0596396	0.914128	0.723637	45.72
0.168551	0.296796	0.0634982	0.855071	0.677966	45.5
0.183114	0.303458	0.0685703	0.857117	0.676389	42.3
0.205717	0.329946	0.0571312	0.87979	0.705499	47.72
0.169107	0.288499	0.0577091	0.790928	0.630832	52.46
0.168136	0.276014	0.0697267	0.751888	0.593145	45.08
0.232145	0.338766	0.0589265	0.773217	0.639121	46.32
0.16632	0.291644	0.0685776	0.810688	0.648161	48.84
0.198644	0.336301	0.0552778	0.934199	0.734154	44.12
0.15262	0.268209	0.0650495	0.760524	0.595498	48.9
0.194219	0.301697	0.0681396	0.827256	0.661136	49.24
0.191303	0.307016	0.0575903	0.871629	0.679152	47.46
0.165144	0.277638	0.0581318	0.725212	0.587684	45.36
0.169403	0.283355	0.0566006	0.799069	0.633855	49.38
0.165837	0.284483	0.0624194	0.807819	0.638415	45.22
0.181539	0.314466	0.0606844	0.874379	0.693772	48.5
0.165554	0.30155	0.055873	0.867809	0.675158	45.78
0.168059	0.282972	0.0544541	0.82282	0.637816	46.72
0.149027	0.263611	0.0625175	0.850413	0.640315	46.8
0.169082	0.304037	0.0602087	0.957525	0.740079	48.68
0.166812	0.303346	0.0610145	0.892162	0.708852	46.18
0.183597	0.304134	0.0511399	0.849545	0.682227	48.22
0.143729	0.25679	0.0648403	0.775475	0.602446	46.28
0.20146	0.318763	0.0541033	0.840743	0.678651	46.94
0.146484	0.265467	0.0624892	0.849398	0.644907	47
0.18913	0.285293	0.0544638	0.76399	0.606028	46.3
0.153451	0.256913	0.0562369	0.775241	0.598027	43.14
0.171399	0.265511	0.0392645	0.690962	0.551148	41.52
0.11031	0.187848	0.0402441	0.568539	0.428795	54.44
0.109119	0.1622	0.0637016	0.499484	0.364151	50.74
0.189942	0.280994	0.0617728	0.82229	0.626104	38.672
0.17199	0.28651	0.0622505	0.843469	0.650041	47.88
0.186947	0.2942	0.0480152	0.858125	0.65633	52.2
0.136531	0.224168	0.0621827	0.758545	0.555862	47.22
0.185881	0.284268	0.0579345	0.797849	0.627327	45.92
0.172863	0.279589	0.0607345	0.771588	0.602131	48.94
0.179602	0.295558	0.0479469	0.842544	0.668905	50.9
0.147455	0.205106	0.0643351	0.474819	0.395878	51.96
0.187679	0.287228	0.0560625	0.7901	0.619994	44.04
0.159651	0.259056	0.0627092	0.708936	0.563672	51.8
0.176401	0.29997	0.0600578	0.901444	0.693595	51.28
0.172163	0.299202	0.0592248	0.830688	0.662454	48.92
0.166686	0.294345	0.052478	0.91278	0.701368	53.72
0.132074	0.240948	0.0608817	0.769211	0.58587	51.66
0.170958	0.29966	0.0571742	0.808932	0.650457	47.78
0.169514	0.289673	0.0714024	0.762291	0.615497	46.3
0.215259	0.316428	0.066408	0.815024	0.655217	51.2
0.181442	0.30821	0.0542548	0.950498	0.733135	50.76
0.144635	0.270641	0.0569593	0.89174	0.677358	51.62
0.165527	0.298973	0.0576275	0.880908	0.697177	47.36
0.163759	0.295182	0.0680078	0.846724	0.673354	48.5
0.197584	0.325408	0.0579322	0.84248	0.680382	48.5
0.167758	0.276054	0.0530161	0.72003	0.567709	52.44
0.146167	0.241258	0.0552683	0.742754	0.572496	50.26
0.154939	0.254691	0.0526533	0.752885	0.586258	47.58
0.151558	0.232678	0.0577776	0.668067	0.519485	46.36
0.167941	0.263862	0.0635279	0.713077	0.572731	54.18
0.182035	0.291256	0.0646701	0.84072	0.660769	56.28
0.207367	0.269921	0.0575061	0.64329	0.531977	51.68
0.153915	0.264026	0.0586857	0.86148	0.650894	46.26
0.178245	0.26278	0.0719135	0.78291	0.604408	49.72
0.226798	0.315354	0.0583781	0.825271	0.662059	45.46
0.178823	0.257394	0.0534451	0.719899	0.571525	42.84
0.146679	0.250555	0.0464507	0.801461	0.609837	44.48
0.131868	0.223458	0.0339676	0.722422	0.535977	53.74
0.0905493	0.151471	0.0632003	0.522007	0.379077	58
0.19995	0.281341	0.0460022	0.750184	0.597066	50.22
0.134815	0.226764	0.0599253	0.726045	0.548966	48.48
0.192513	0.247138	0.0543707	0.636695	0.50096	48.86
0.157252	0.259827	0.0610995	0.844351	0.628038	49.72
0.18244	0.269767	0.0702296	0.774125	0.599052	49.86
0.239253	0.283882	0.0633821	0.617644	0.515797	51.42
0.193378	0.283734	0.0533843	0.782637	0.622278	51.8
0.152791	0.258456	0.0597364	0.817427	0.630516	50.54
0.189526	0.293549	0.0638819	0.80388	0.647874	49.98
0.212889	0.287852	0.0657012	0.657501	0.549354	51.86
0.204201	0.307371	0.0524655	0.875096	0.688859	57.52
0.15173	0.25742	0.0761818	0.824252	0.633033	50.28
0.251627	0.34016	0.0524864	0.757199	0.64635	46.1
0.165276	0.25667	0.0707955	0.700898	0.546506	54.94
0.225261	0.349474	0.0549287	0.868031	0.714264	53.96
0.157778	0.270906	0.0713767	0.779102	0.611083	50.02
0.213691	0.3033	0.0676918	0.799561	0.631174	44.46
0.187893	0.299108	0.0662545	0.85588	0.671012	50.08
0.195084	0.324381	0.0804118	0.832049	0.680451	55
0.278114	0.340207	0.0568791	0.726972	0.609075	45.34
0.159244	0.270683	0.0560536	0.823742	0.640408	49
0.152442	0.262959	0.0662872	0.82674	0.635182	54.42
0.207507	0.288642	0.069237	0.710311	0.586487	49.02
0.238234	0.280709	0.0511371	0.628012	0.517935	48.54
0.136198	0.238076	0.0596015	0.737076	0.565697	51.04
0.164757	0.286248	0.0643271	0.934329	0.701724	48.88
0.176296	0.29884	0.0788018	0.97374	0.730939	48.32
0.249987	0.336295	0.067308	0.860156	0.703741	50.74
0.207983	0.306182	0.0822222	0.819469	0.660822	55.56
0.287297	0.338301	0.062394	0.704681	0.598896	49.86
0.182705	0.279227	0.0797766	0.781269	0.613057	46.18
0.243426	0.362986	0.0621667	0.987583	0.791307	47.44
0.172506	0.284046	0.0613526	0.880656	0.679311	49.44
0.202911	0.271	0.0399983	0.681845	0.534211	52.16
0.1117	0.176625	0.0346759	0.498502	0.384956	56.92
0.0922677	0.150234	0.0584392	0.444239	0.329988	52.48
0.197288	0.259929	0.0539672	0.619447	0.509804	48.06
0.176133	0.255958	0.0632792	0.66664	0.534785	50.52
0.192449	0.272217	0.0583699	0.740598	0.581572	48.9
0.189273	0.251699	0.0675463	0.690024	0.53267	45.3
0.210663	0.298234	0.0682854	0.80264	0.636281	49.7
0.19527	0.307533	0.0877628	0.849968	0.677205	47.86
0.32265	0.352625	0.067363	0.613991	0.557496	52.7
0.20057	0.328669	0.0663954	0.881423	0.720678	46.2
0.187798	0.339216	0.0589576	1.03793	0.825476	47.22
0.162842	0.261198	0.068514	0.796812	0.61971	49.7
0.21895	0.299196	0.0528448	0.738665	0.595392	52.22
0.148379	0.261689	0.060717	0.84649	0.648867	52.42
0.193636	0.289251	0.051025	0.827984	0.645984	53.44
0.141551	0.241699	0.0653602	0.726535	0.569153	49.42
0.200393	0.3084	0.0594542	0.842993	0.672432	48.76
0.184931	0.292765	0.0665814	0.712983	0.588489	47.52
0.187534	0.302852	0.0634361	0.904328	0.696242	51.7
0.180167	0.285693	0.0492854	0.869058	0.666267	51.4
0.132691	0.242093	0.0687227	0.772841	0.592154	53.1
0.194763	0.322958	0.0631286	0.963491	0.742348	48
0.182396	0.284657	0.0625637	0.821711	0.654953	48.94
0.183622	0.299648	0.056817	0.833456	0.663864	45.16
0.153367	0.2657	0.0642117	0.819336	0.625927	46.58
0.179652	0.283371	0.0596733	0.835431	0.64466	46.32
0.160704	0.271574	0.0628059	0.83234	0.637159	45.96
0.185424	0.298329	0.0615219	0.8432	0.678994	53.04
0.169118	0.287629	0.0891517	0.901824	0.693512	50.54
0.316843	0.355337	0.0620899	0.707184	0.612619	51.54
0.185901	0.28956	0.0671516	0.75245	0.608079	54.08
0.200813	0.303563	0.0593185	0.841313	0.662812	50.28
0.173135	0.273499	0.0758742	0.76909	0.603954	49.1
0.244916	0.334494	0.0795805	0.912068	0.726802	50.54
0.266724	0.331037	0.0781383	0.687427	0.595544	51.18
0.278764	0.333809	0.0484824	0.706565	0.589564	47.8
0.136336	0.232541	0.048	0.743999	0.559176	54.32

## Sheet: drought
Red	Green	Blue	Nir	Rededge	drought-SPAD
0.255805	0.302748	0.0721894	0.665299	0.556537	51.58
0.196084	0.307054	0.0665876	0.851877	0.676458	49.6
0.219266	0.27657	0.0663479	0.640776	0.534324	51.76
0.209234	0.275291	0.0709126	0.763521	0.590181	53.98
0.209351	0.279947	0.0674244	0.742228	0.58701	52.32
0.18037	0.262622	0.0609282	0.725069	0.573516	50.08
0.179661	0.256249	0.0593921	0.665933	0.532536	44.68
0.177915	0.284648	0.0626276	0.823224	0.63453	49.68
0.162608	0.246055	0.0577017	0.720534	0.545679	54.18
0.207828	0.321278	0.0693291	0.867121	0.68184	55.46
0.197817	0.287361	0.0631231	0.736532	0.587716	52.22
0.200444	0.28286	0.0658571	0.70139	0.557578	51.16
0.189738	0.276988	0.0629086	0.715552	0.570712	52.78
0.242979	0.315327	0.0740972	0.737608	0.593219	47.7
0.194472	0.289964	0.0633686	0.767069	0.610442	48.48
0.235417	0.307407	0.0708389	0.704126	0.580951	52.52
0.193154	0.301014	0.0632414	0.772164	0.621885	51.96
0.28772	0.320878	0.0817112	0.652892	0.543725	55.08
0.256617	0.30415	0.0777911	0.660106	0.548567	57.4
0.250853	0.297219	0.0707319	0.598215	0.515676	46.6
0.251072	0.312666	0.071688	0.643391	0.547729	46.12
0.162586	0.272896	0.0574163	0.791001	0.607412	53.62
0.218647	0.326346	0.0717528	0.847626	0.677019	50.2
0.209423	0.312115	0.0670451	0.777178	0.633355	51.92
0.204128	0.304193	0.0671634	0.789849	0.625454	52.62
0.205108	0.324131	0.0666338	0.814039	0.659737	54.64
0.16184	0.259707	0.056974	0.740678	0.571219	55.98
0.191631	0.268174	0.0586343	0.593556	0.495672	54.6
0.176041	0.284363	0.0587463	0.78063	0.614734	51.58
0.160721	0.240868	0.0551916	0.646976	0.500381	56.78
0.177914	0.26348	0.0590398	0.725635	0.562228	54.76
0.186181	0.270803	0.0614368	0.682179	0.543023	52.76
0.2003	0.283323	0.0641439	0.735537	0.577591	53.06
0.216751	0.306327	0.0664501	0.681248	0.564413	54.84
0.189821	0.304276	0.0632686	0.847261	0.655738	50.74
0.18875	0.299322	0.063265	0.800788	0.620134	54.64
0.185017	0.28398	0.0613705	0.746993	0.592321	54.92
0.214594	0.31851	0.0698385	0.798723	0.647553	51.08
0.192818	0.274065	0.0644722	0.685894	0.55897	56.8
0.228896	0.306311	0.0724982	0.751545	0.606856	49.7
0.182488	0.270546	0.0626638	0.689777	0.556227	54.02
0.247505	0.328615	0.0744548	0.702147	0.59547	46.14
0.19855	0.278494	0.0631431	0.665791	0.549176	53.56
0.166256	0.284918	0.061177	0.842699	0.6524	48.34
0.244918	0.292519	0.0693023	0.622253	0.520665	55.84
0.203841	0.287556	0.0630372	0.696624	0.572538	46.62
0.173094	0.279184	0.0606154	0.748371	0.595047	51.1
0.233955	0.319736	0.0747859	0.703284	0.591686	47.04
0.201722	0.302926	0.0667931	0.730252	0.59845	51.44
0.2851	0.35198	0.0841289	0.726075	0.622721	49.86
0.240385	0.291186	0.0739182	0.636991	0.522346	53.26
0.201385	0.314203	0.0665116	0.82017	0.662279	51.08
0.276572	0.333014	0.0799245	0.706831	0.585808	52.64
0.240106	0.324536	0.0742469	0.808259	0.649091	53.96
0.247402	0.324409	0.0813575	0.815553	0.640624	54.1
0.239352	0.292481	0.0704445	0.574328	0.490162	38.2
0.187464	0.28752	0.0639919	0.819044	0.626895	51.5
0.163997	0.261752	0.0574283	0.723362	0.569789	53.28
0.204595	0.29052	0.0655517	0.690249	0.564438	49.24
0.174768	0.255221	0.0591084	0.664631	0.523995	58.66
0.213224	0.29776	0.0639964	0.675994	0.567405	52.86
0.204415	0.264927	0.0649272	0.582227	0.485816	52.94
0.182758	0.263178	0.060508	0.645401	0.527826	55.12
0.26001	0.314794	0.0758755	0.625469	0.534949	50.82
0.262122	0.323738	0.0777165	0.626999	0.542873	49.68
0.22442	0.310501	0.0681683	0.698814	0.580127	50.36
0.244855	0.299943	0.0716049	0.654506	0.544002	51.06
0.231886	0.298911	0.069223	0.621121	0.529711	56.78
0.204951	0.293216	0.0649911	0.707766	0.581304	59.08
0.205319	0.293587	0.0664212	0.722169	0.580454	52.48
0.238103	0.327806	0.0728777	0.782642	0.636445	57.82
0.19707	0.304921	0.0656981	0.724471	0.595237	52.34
0.184869	0.281608	0.0622997	0.729851	0.586624	54.62
0.204736	0.286378	0.0647773	0.683086	0.560781	51.02
0.218643	0.307754	0.069797	0.720834	0.595977	55.1
0.195383	0.292249	0.0653852	0.795261	0.628081	54.14
0.202698	0.294674	0.0655656	0.720094	0.585098	47.78
0.24421	0.294984	0.0706368	0.58661	0.505954	54.76
0.227103	0.295708	0.0699639	0.653935	0.547359	56
0.295915	0.315684	0.0835288	0.508102	0.459874	51.88
0.237296	0.315593	0.072201	0.696276	0.580227	53.98
0.213699	0.277971	0.0672447	0.594997	0.503543	52.14
0.233614	0.30017	0.070048	0.661054	0.545018	57.6
0.219936	0.302915	0.0693516	0.703718	0.578249	44.66
0.18941	0.291853	0.0637804	0.77884	0.616494	54.82
0.187965	0.289121	0.0632212	0.802079	0.630101	56.14
0.208871	0.302393	0.0676815	0.754611	0.603948	56.78
0.203313	0.295303	0.0639032	0.745663	0.604192	49.2
0.22296	0.276711	0.0664337	0.580441	0.486307	47.52
0.265156	0.319545	0.0794071	0.691385	0.570417	51.94
0.2476	0.317647	0.0758596	0.762153	0.605332	55.3
0.241319	0.311182	0.0705364	0.682512	0.566462	50.9
0.313531	0.333091	0.085205	0.581969	0.513393	42.98
0.19184	0.232637	0.0578056	0.573459	0.451349	55.04
0.179358	0.263513	0.0590715	0.682771	0.539543	52.66
0.19505	0.280222	0.0629708	0.712647	0.57186	57.38
0.218107	0.30574	0.0703905	0.72502	0.589004	55.66
0.219721	0.291329	0.066072	0.649095	0.538874	60.5
0.20972	0.291235	0.0658891	0.684626	0.562297	47.92
0.202868	0.289095	0.0631909	0.701678	0.577635	55.54
0.185952	0.283253	0.0607775	0.730342	0.584849	54.48
0.187701	0.267754	0.0608151	0.630787	0.520363	56.54
0.26251	0.29948	0.0754111	0.585796	0.498918	52.8
0.2497	0.322492	0.073586	0.668967	0.569673	55.2
0.230447	0.286249	0.0689287	0.630342	0.52404	56.24
0.185136	0.275078	0.0635436	0.760864	0.590625	54.58
0.199465	0.288668	0.0624065	0.749806	0.58794	49.24
0.196421	0.285426	0.06264	0.720443	0.575719	50.84
0.202647	0.30134	0.0662875	0.770116	0.624805	50.96
0.227935	0.315439	0.0718995	0.769008	0.630736	50.86
0.227609	0.309202	0.0692093	0.719426	0.595803	50.02
0.267585	0.332869	0.0780171	0.723074	0.605861	49.92
0.208728	0.320023	0.0686936	0.778231	0.641979	46.72
0.249149	0.317023	0.0740478	0.68739	0.575521	52.88
0.187432	0.269243	0.0603719	0.640479	0.52968	47.28
0.228361	0.292947	0.072209	0.670027	0.550113	53.94
0.200366	0.285119	0.0638208	0.689785	0.561524	54.34
0.215906	0.284893	0.0658402	0.653597	0.54093	48.4
0.209371	0.29448	0.0649254	0.6521	0.560236	47.6
0.184404	0.28279	0.0636245	0.769519	0.613896	48.16
0.18079	0.277796	0.0610906	0.727283	0.586389	51.5
0.207221	0.308094	0.0685727	0.807834	0.64429	52.16
0.186298	0.281633	0.0643939	0.781186	0.605661	57
0.245054	0.334169	0.0735612	0.742039	0.61989	49.86
0.304349	0.296527	0.080762	0.452756	0.409899	41.74
0.326582	0.342518	0.0904565	0.614489	0.532184	58.7
0.309517	0.350444	0.0887955	0.724816	0.598592	59.72
0.298575	0.304708	0.07856	0.500162	0.447781	53.94
0.20475	0.298107	0.0634405	0.739233	0.60119	53.1
0.16174	0.272682	0.0575233	0.809209	0.623349	54.1
0.169781	0.265299	0.0555082	0.719793	0.56253	54.24
0.167622	0.271454	0.0595394	0.802011	0.609044	50.7
0.237347	0.293513	0.0719665	0.653982	0.536665	54.24
0.183126	0.277042	0.0608955	0.700811	0.56418	46.22
0.219557	0.309247	0.0687678	0.761874	0.61625	57.42
0.209107	0.299528	0.0672622	0.724729	0.590161	58.92
0.224601	0.306561	0.0694323	0.696014	0.580792	55.48
0.201598	0.325491	0.0694093	0.865721	0.699337	54.62
0.238842	0.322483	0.0729334	0.710916	0.604418	54.88
0.195268	0.306171	0.0643742	0.752318	0.619311	54.84
0.230465	0.308133	0.069186	0.727091	0.598369	58.6
0.168679	0.254267	0.0550896	0.657875	0.52194	48.74
0.239872	0.315785	0.0739795	0.733634	0.605203	56.38
0.201102	0.287617	0.0638484	0.718368	0.581339	55.68
0.206189	0.30289	0.0679189	0.756728	0.615615	54.2
0.227262	0.329299	0.0721105	0.795961	0.648333	49.82
0.188941	0.27554	0.0613476	0.690778	0.562169	54.46
0.232537	0.316586	0.0726339	0.785204	0.630263	53.62
0.203714	0.296887	0.0663546	0.733388	0.590012	52.7
0.232665	0.32047	0.0712974	0.737516	0.619826	50.88
0.187257	0.276925	0.0607555	0.67466	0.552105	51.02
0.220939	0.286188	0.0676426	0.636222	0.525721	50.84
0.206686	0.302216	0.0659325	0.686206	0.583309	52.7
0.221578	0.309218	0.0702603	0.702103	0.587955	54.84
0.193427	0.307742	0.0635379	0.78563	0.646328	52.86
0.249503	0.344559	0.0754223	0.767073	0.649201	53.82
0.18444	0.280055	0.0619422	0.715563	0.57408	56.18
0.195873	0.298458	0.0651262	0.777218	0.62109	57.06
0.193346	0.311748	0.0662534	0.860468	0.675644	52.32
0.22171	0.321209	0.0712881	0.807622	0.646536	52.74
0.218088	0.310513	0.0654922	0.728219	0.601199	48.66
0.266871	0.322004	0.078519	0.713952	0.584743	62.08
0.230081	0.324732	0.0747226	0.852085	0.667344	55.48
0.230445	0.299256	0.07034	0.667093	0.550308	54.3
0.225012	0.308944	0.067953	0.691102	0.579689	54.22
0.187373	0.280213	0.0596005	0.697456	0.563064	56.04
0.188865	0.293303	0.0627049	0.761607	0.61187	57.08
0.204831	0.297488	0.0653697	0.7091	0.585011	51.58
0.273111	0.321143	0.078878	0.641708	0.549946	55.54
0.206576	0.301999	0.0693987	0.752602	0.613441	56.16
0.26328	0.330146	0.0757142	0.649184	0.561262	59.34
0.218442	0.280202	0.0672888	0.604012	0.507464	54.74
0.210265	0.265378	0.0634714	0.57787	0.480993	54.12
0.20914	0.295876	0.0684817	0.720991	0.584527	57.26
0.201919	0.30244	0.0675541	0.714898	0.598202	52.66
0.21022	0.303344	0.0671112	0.689853	0.584328	52.16
0.24974	0.355624	0.0791971	0.84636	0.695845	54
0.200416	0.295735	0.0663478	0.711913	0.58876	49.96
0.199733	0.312039	0.0677148	0.796979	0.649275	50.74
0.175248	0.266709	0.0582991	0.664643	0.538336	57.68
0.19363	0.293578	0.0644666	0.753779	0.612905	52.74
0.277896	0.300757	0.0755827	0.556291	0.476623	48.36
0.154864	0.245209	0.0543772	0.648616	0.520819	49.16
0.252582	0.311522	0.0719699	0.623475	0.533747	48.86
0.224536	0.314091	0.0702238	0.75623	0.61834	53.18
0.298234	0.327652	0.0838189	0.59752	0.518436	50.4
0.175022	0.275183	0.0602056	0.758739	0.597743	49.02
0.262653	0.329748	0.0786492	0.677344	0.581446	50.78
0.237678	0.303643	0.0718605	0.639746	0.548261	48.04
0.251643	0.321548	0.076217	0.676014	0.575981	56.3
0.234325	0.306261	0.0702226	0.642749	0.551619	53.64
0.261818	0.306992	0.0745348	0.591858	0.519029	55.2
0.160153	0.270725	0.0560881	0.806394	0.62963	54.14
0.228896	0.33029	0.0718354	0.822383	0.675228	55.82
0.192243	0.303791	0.0650933	0.834331	0.66413	54.82
0.247734	0.345851	0.0745922	0.816369	0.673815	48.44
0.242368	0.31579	0.0715364	0.681591	0.571282	52.14
0.261588	0.348009	0.0826493	0.856216	0.684409	48.12
0.297613	0.342293	0.0857731	0.720073	0.587881	46.94
0.234787	0.297571	0.069148	0.651647	0.537911	54.98
0.207289	0.298894	0.0668952	0.782776	0.624901	48.78
0.173793	0.250398	0.0592154	0.639065	0.508469	52.92
0.209778	0.294584	0.0661722	0.757514	0.606659	46.16
0.185003	0.264614	0.0609923	0.697498	0.552532	54.8
0.26449	0.318092	0.0751987	0.665075	0.559857	52.76
0.216472	0.294501	0.0673963	0.73247	0.5955	55.42
0.236531	0.295921	0.0693683	0.643852	0.540749	57.04
0.201408	0.27469	0.0632535	0.658402	0.537086	58.68
0.298783	0.343147	0.0842081	0.621491	0.549188	54.02
0.232415	0.295263	0.0702066	0.605861	0.521762	50.06
0.236477	0.30036	0.0725634	0.66778	0.555508	49.44
0.250018	0.319692	0.0738337	0.666179	0.571157	53.82
0.256931	0.353092	0.0784704	0.762489	0.653164	50.52
0.207319	0.293263	0.0661661	0.674831	0.566722	56.14
0.216614	0.311348	0.0687204	0.704509	0.600072	50.1
0.207015	0.305379	0.0653176	0.740886	0.608691	61.62
0.221154	0.311158	0.0691896	0.749063	0.611705	56.56
0.252367	0.312443	0.0773923	0.706615	0.577973	55.64
0.205308	0.295074	0.0654323	0.721679	0.587016	52.82
0.266965	0.30799	0.0766042	0.636406	0.537477	50.98
0.231352	0.318122	0.0726709	0.758382	0.618623	49.74
0.214594	0.298154	0.0670211	0.681565	0.57188	53.9
0.233711	0.299707	0.0719926	0.71453	0.57738	53.88
0.223546	0.307179	0.0714539	0.73815	0.598327	49.3
0.2795	0.340885	0.0800824	0.651331	0.574496	49.86
0.214104	0.308659	0.0676025	0.721056	0.599611	55.16
0.244534	0.293283	0.0703321	0.597487	0.50768	59.7
0.288786	0.331854	0.0818835	0.645536	0.549634	55.4
0.229196	0.308606	0.0680749	0.649092	0.555827	57.08
0.288697	0.343014	0.080409	0.678346	0.581669	52.08
0.226314	0.308458	0.0678222	0.725827	0.598203	54.16
0.209291	0.285455	0.0644204	0.724686	0.577656	52.86
0.297499	0.345955	0.0814008	0.644625	0.562224	51.38
0.381226	0.375552	0.100055	0.623173	0.545524	54.3
0.230977	0.306425	0.0694916	0.648573	0.549848	51.7
0.252138	0.324092	0.0757217	0.725897	0.609914	57
0.284903	0.338671	0.08049	0.661309	0.578327	52.46
0.272678	0.32538	0.0790598	0.702661	0.595728	53.18
0.204395	0.294758	0.0650998	0.735152	0.582379	50.5
0.250521	0.308159	0.0721418	0.647522	0.544073	52.06
0.191269	0.279075	0.063308	0.69972	0.558214	54.18
0.195089	0.280916	0.0631914	0.687542	0.55937	55.46
0.229042	0.298961	0.0686138	0.683778	0.564	58.3
0.19923	0.274619	0.063593	0.634876	0.521736	55.84
0.211955	0.313405	0.0685452	0.7311	0.606221	56.2
0.249323	0.322972	0.072189	0.694267	0.587462	55.74
0.223247	0.31771	0.0703559	0.759159	0.62391	51.7
0.243014	0.343337	0.0740539	0.739739	0.627888	51.24
0.200823	0.301552	0.0656508	0.792305	0.620186	47.6
0.370817	0.364181	0.0946011	0.56733	0.516905	56.66
0.256408	0.337189	0.0757294	0.730262	0.612372	46.68
0.370547	0.369075	0.100184	0.649298	0.554703	62.1
0.274804	0.29629	0.0796025	0.610048	0.489971	55.92
0.271696	0.289509	0.074126	0.53916	0.446703	50.42
0.245207	0.309363	0.0726822	0.692363	0.559279	49.92
0.171981	0.276849	0.0596384	0.806136	0.613706	54.2
0.209411	0.30524	0.06796	0.786285	0.622713	51.22
0.201422	0.276989	0.0619388	0.667364	0.536956	57.32
0.232301	0.311795	0.0706843	0.742668	0.606442	58.22
0.226906	0.298851	0.06799	0.698016	0.565161	53.36
0.199058	0.301969	0.0674458	0.774193	0.630298	49.8
0.211222	0.318539	0.0713457	0.822992	0.665206	60.96
0.268315	0.305506	0.0745763	0.576307	0.504497	58.92
0.214044	0.293325	0.0641087	0.679515	0.564701	55.5
0.204162	0.304248	0.0649168	0.733342	0.60379	52.56
0.213344	0.288503	0.0657629	0.673962	0.550204	53.1
0.224659	0.290901	0.0681834	0.62454	0.522503	57.9
0.209221	0.284922	0.0655174	0.674035	0.544294	53.94
0.215741	0.289348	0.0663379	0.651993	0.538546	59.66
0.20973	0.292433	0.0682221	0.682353	0.558275	52.2
0.239792	0.337565	0.0757939	0.790857	0.65678	53.46
0.208347	0.309186	0.0706496	0.836285	0.661601	46.38
0.270377	0.341051	0.0820951	0.708713	0.606252	54.7
0.24821	0.325656	0.0738679	0.75505	0.609084	51.44
0.214064	0.279694	0.0636982	0.680072	0.54434	50.94
0.265208	0.294818	0.0757372	0.564257	0.48739	61.5
0.217265	0.289819	0.0653382	0.622188	0.52348	58.82
0.270892	0.320018	0.0786645	0.681457	0.568176	56.64
0.389284	0.32847	0.0992822	0.383098	0.37313	60.02
0.229767	0.290133	0.0694567	0.666963	0.528403	54.94
0.202797	0.275235	0.065492	0.640236	0.515623	60.02
0.202104	0.285477	0.0665617	0.74563	0.569623	52.94
0.228569	0.304832	0.0707395	0.696752	0.566588	52.84
0.200676	0.316726	0.066293	0.82402	0.662419	54.56
0.187686	0.287986	0.0642261	0.758766	0.610451	53.88
0.23422	0.343363	0.0729406	0.817596	0.69661	61
0.27172	0.337961	0.0739089	0.65516	0.593886	59.82
0.262866	0.328104	0.0732387	0.661494	0.581401	55.12
0.261953	0.312507	0.0761409	0.669639	0.549965	49.38
0.244635	0.300026	0.0685206	0.655275	0.539063	52.96
0.185093	0.26904	0.0577832	0.683445	0.546352	49.9
0.185599	0.290308	0.0608894	0.785457	0.617546	53.86
0.203107	0.308167	0.0649979	0.794989	0.618793	49.48
0.185662	0.278826	0.0580548	0.774439	0.585663	53.26
0.181613	0.27055	0.0608684	0.725784	0.572123	51.86
0.185454	0.269901	0.0616531	0.676628	0.546286	54.46
0.192508	0.282174	0.063512	0.703034	0.565528	52.28
0.21947	0.299631	0.068476	0.720786	0.59561	56.84
0.245304	0.333139	0.0766666	0.781242	0.636642	51.22
0.341657	0.329157	0.0908215	0.481062	0.448504	54.72
0.223276	0.310743	0.0691113	0.735624	0.618046	53.28
0.28243	0.299985	0.0768764	0.553232	0.488582	51.12
0.238566	0.275144	0.068766	0.581309	0.493546	51.62
0.19172	0.250027	0.0602441	0.597256	0.479521	47.72
0.175592	0.280847	0.0616196	0.830232	0.635984	47.02
0.222954	0.326036	0.0679287	0.766746	0.630447	59.86
0.189482	0.324256	0.0651512	0.921391	0.72571	58.3
0.21428	0.323729	0.0681584	0.840854	0.676468	51
0.17306	0.275642	0.06058	0.811749	0.633456	45.2
0.200525	0.274933	0.0631991	0.71176	0.565349	48.2
0.206339	0.29347	0.0645068	0.796811	0.626444	48.5
0.192547	0.260217	0.0636863	0.715226	0.565147	48.78
0.225135	0.266733	0.0658033	0.584873	0.493961	56.22
0.188453	0.252465	0.0571988	0.664993	0.534328	56.22
0.158939	0.203197	0.0490543	0.488399	0.399107	50.7
0.167341	0.253454	0.0534023	0.724624	0.562752	55.66
0.263245	0.292266	0.0680318	0.597712	0.500873	53.82
0.255788	0.330274	0.0728572	0.799452	0.64874	56.18
0.25185	0.331737	0.0730797	0.901944	0.701819	59.34
0.250572	0.353373	0.0763414	0.863491	0.725744	51.06
0.234475	0.313839	0.0660547	0.814392	0.661175	60.9
0.25203	0.317637	0.07194	0.659647	0.6074	53.42
0.199547	0.341008	0.069081	0.826262	0.748251	53.48
0.251285	0.324516	0.0820125	0.693823	0.642264	51.94
0.231367	0.328795	0.0811308	0.716498	0.59913	52.16
0.297317	0.344335	0.082825	0.63915	0.550504	56.12
0.23631	0.328089	0.0716917	0.733118	0.601488	58.48
0.15685	0.262836	0.0535978	0.860525	0.613549	49.12
0.170093	0.269826	0.0573803	0.839447	0.616492	55.96
0.241328	0.294468	0.0679522	0.73317	0.577997	54.36
0.293571	0.308835	0.0787617	0.600763	0.514085	51.82
0.183761	0.268451	0.0582151	0.732102	0.576607	55.74
0.194087	0.279885	0.0619258	0.745132	0.59241	48.52
0.186512	0.270329	0.0598504	0.690302	0.554971	50.76
0.258293	0.326658	0.0727476	0.738465	0.619827	52.62
0.214445	0.280874	0.0624929	0.685225	0.551762	51.98
0.273037	0.321827	0.0705516	0.625166	0.54151	50.32
0.1921	0.28653	0.0578148	0.738374	0.585379	49.6
0.21799	0.311004	0.0601619	0.746076	0.619135	49.04
0.170214	0.265252	0.051142	0.778515	0.583943	50.96
0.228124	0.321978	0.0589935	0.743525	0.591183	38.04
0.242313	0.285565	0.0520398	0.608178	0.499201	55.72
0.215501	0.336167	0.0663183	0.825133	0.674147	56.42
0.2192	0.335479	0.0618342	0.83634	0.688111	43.96
0.237379	0.33265	0.0597186	0.764414	0.639436	50.72
0.233936	0.299507	0.0613348	0.733978	0.600395	52.56
0.184149	0.258362	0.0504817	0.688983	0.541895	53.4
0.193751	0.301878	0.0607145	0.822858	0.64122	54.02
0.17593	0.274473	0.0582014	0.696504	0.569232	56.46
0.203858	0.308381	0.0663236	0.677266	0.575452	51.86
0.19943	0.298726	0.0649861	0.651436	0.550951	54.32
0.188854	0.31363	0.0669969	0.788441	0.651046	53.54
0.183547	0.249572	0.0624726	0.52864	0.435052	51.32
0.193227	0.294982	0.0655105	0.753011	0.603693	56.26
0.187391	0.288458	0.0595378	0.751039	0.597193	53.68
0.254872	0.335889	0.0699138	0.764449	0.639969	53.54
0.191242	0.29555	0.0606155	0.843473	0.664279	52.34
0.211651	0.322835	0.0608993	0.858199	0.684509	50.82
0.282496	0.316259	0.0747702	0.569953	0.494411	52.64
0.26284	0.333163	0.075946	0.729623	0.596609	52.86
0.29289	0.340339	0.077545	0.790481	0.642362	59.02
0.336921	0.310016	0.0811385	0.511513	0.452448	56.96
0.240508	0.340602	0.0805453	0.6401	0.558644	49.62
0.224148	0.282754	0.0661424	0.661574	0.537519	54.48
0.168633	0.264405	0.057395	0.700313	0.55334	52.08
0.158635	0.260058	0.0560862	0.760038	0.576439	53.16
0.171764	0.258574	0.0584294	0.730482	0.558538	52.82
0.177191	0.256315	0.0582833	0.723974	0.561201	50.44
0.215627	0.278144	0.0636034	0.693575	0.567033	51.44
0.196388	0.278481	0.0593907	0.758713	0.591947	56.68
0.187706	0.303378	0.0614843	0.911186	0.69581	56.72
0.275214	0.318018	0.0774671	0.632568	0.540933	57.74
0.220121	0.318899	0.0684351	0.74734	0.619725	50.9
0.225657	0.330547	0.068487	0.78177	0.651854	52.6
0.207521	0.338092	0.0741665	0.87535	0.703072	54.88
0.217773	0.388213	0.0874697	0.910768	0.744499	54.64
0.20929	0.347551	0.0788466	0.814066	0.657251	47.62
0.198197	0.313697	0.0769293	0.864846	0.657122	53.5
0.200974	0.324045	0.0663183	0.831785	0.668992	51.72
0.210337	0.333445	0.0701692	0.848035	0.687476	55.6
0.194196	0.300547	0.0656921	0.778221	0.620139	53.78
0.200554	0.317308	0.0723413	0.818298	0.642617	59.44
0.157872	0.283688	0.0579746	0.796378	0.609356	54.1
0.205454	0.334378	0.0695231	0.88251	0.700007	49.12
0.165793	0.311835	0.056995	0.936083	0.720139	46.04
0.168137	0.319323	0.0611001	0.947761	0.721763	51.32
0.186259	0.300684	0.0612395	0.733961	0.596813	51.56
0.220563	0.33701	0.0719508	0.848666	0.689271	56.86
0.212705	0.303584	0.0654114	0.74788	0.599028	55.5
0.258894	0.363606	0.0786067	0.815148	0.684078	47.94
0.205457	0.300887	0.0652804	0.778922	0.615292	57.62
0.182649	0.298448	0.0632471	0.865608	0.6498	51.1
0.17576	0.272329	0.0609568	0.787457	0.599089	56.82
0.191193	0.303843	0.0664369	0.818532	0.643311	48.98
0.153706	0.302638	0.061455	0.919999	0.705758	47.94
0.176336	0.33493	0.0764279	0.881015	0.712073	54.24
0.21895	0.328488	0.0743423	0.884121	0.745131	53.54
0.218058	0.326508	0.0650727	0.811132	0.649581	55.22
0.233055	0.346697	0.0672387	0.809404	0.619067	53.3
0.186589	0.321246	0.0596105	0.967249	0.666521	54.1
0.237635	0.36835	0.0698769	0.950618	0.69981	52.78
0.194537	0.280308	0.0558224	0.765074	0.559706	56.82
0.204714	0.30747	0.0663503	0.863151	0.632868	54.18
0.211325	0.321458	0.0656255	0.863449	0.658733	53.16
0.190061	0.306452	0.0672146	0.864141	0.651226	55.58
0.185802	0.24873	0.054925	0.667496	0.517262	61.4
0.170284	0.301914	0.0672882	0.965137	0.727481	50.74
0.219941	0.302009	0.0675974	0.6974	0.576339	51.62
0.197128	0.286952	0.0638435	0.735111	0.586602	50.92
0.189288	0.286469	0.0636522	0.747736	0.589262	56.86
0.201256	0.329454	0.0717842	0.902334	0.717993	55.8
0.229022	0.32985	0.0686431	0.716613	0.612539	49.56
0.185557	0.317828	0.0656582	0.879491	0.707376	49.42
0.179171	0.287015	0.0612545	0.776639	0.618452	56.16
0.213268	0.319487	0.0705815	0.893174	0.696275	53.44
0.218934	0.319524	0.0691245	0.806206	0.645933	56.3
0.189274	0.298147	0.0655868	0.894724	0.691625	53.56
0.199421	0.309304	0.067143	0.887679	0.695209	53.94
0.172471	0.285952	0.0637433	0.897893	0.680081	56.56
0.212937	0.323157	0.0682368	0.766508	0.641861	48.6
0.174759	0.28086	0.0588616	0.757711	0.617817	49.82
0.186196	0.319002	0.0670837	0.948202	0.741006	53.1
0.190764	0.290158	0.0628861	0.76171	0.608614	54.24
0.172332	0.292719	0.0603505	0.822472	0.655102	44.96
0.167817	0.300179	0.0613977	0.866548	0.675706	50.04
0.176454	0.304656	0.0640282	0.851618	0.672123	49.38
0.182558	0.285447	0.0586701	0.802519	0.623092	50.64
0.191409	0.318301	0.0662111	0.844541	0.673855	48.34
0.150323	0.28262	0.0585818	0.966751	0.708386	48.44
0.190041	0.310626	0.0649407	0.912135	0.690125	49.46
0.197359	0.331144	0.0637516	0.980924	0.70917	46.24
0.239092	0.35681	0.0746032	1.03994	0.728614	56.94
0.218219	0.342069	0.0745933	0.845892	0.770511	51.82
0.183037	0.32428	0.0641362	0.737235	0.6689	50.82
0.21294	0.335725	0.0721451	0.899537	0.739056	51.24
0.200168	0.301457	0.0638596	0.735505	0.606454	46.3
0.227494	0.320366	0.0708507	0.770132	0.627141	48.78
0.198592	0.318904	0.0659345	0.878056	0.682021	46.66
0.220527	0.323444	0.0672673	0.786798	0.637636	51.34
0.185498	0.292177	0.06297	0.835347	0.639073	50.5
0.207756	0.307109	0.0702768	0.814122	0.647644	50.64
0.187819	0.291835	0.0627777	0.815879	0.639926	50.56
0.227209	0.332613	0.0729433	0.783502	0.650979	53.98
0.174232	0.289735	0.0599201	0.836315	0.650803	51.22
0.182554	0.277702	0.0619342	0.801496	0.622744	49.36
0.181563	0.291886	0.06166	0.812308	0.633871	52.16
0.175942	0.295103	0.0615704	0.839372	0.669266	54.1
0.180657	0.298998	0.0638247	0.795468	0.637409	51.94
0.210742	0.335646	0.0699772	0.897863	0.716226	55.7
0.200973	0.305527	0.0645917	0.736009	0.607537	55.44
0.196254	0.284538	0.0640889	0.74235	0.584135	47.68
0.192917	0.290949	0.0641892	0.77312	0.616813	62.38
0.172152	0.280897	0.0606731	0.787742	0.618718	52.72
0.184395	0.284463	0.0617917	0.812072	0.635263	53.28
0.177718	0.263624	0.0589983	0.675723	0.547797	55.02
0.210806	0.30076	0.0662	0.688287	0.577927	52.76
0.186127	0.274944	0.0613998	0.663789	0.550389	51.24
0.265375	0.331576	0.0787709	0.673251	0.582289	50.88
0.210099	0.289944	0.0666978	0.676596	0.555949	54.38
0.237238	0.339138	0.0750703	0.796908	0.662015	56.26
0.202757	0.319818	0.0682938	0.852111	0.680429	49.82
0.223934	0.308048	0.0676448	0.735266	0.599741	52.14
0.204686	0.298852	0.0660744	0.782457	0.619582	53.2
0.207084	0.298241	0.0653192	0.78924	0.623834	46.42
0.167649	0.268228	0.0590636	0.817109	0.607152	52.44
0.207551	0.320633	0.0676331	0.948579	0.715619	47.12
0.200327	0.30962	0.0635119	0.899995	0.656184	51.34
0.234091	0.34847	0.0767599	1.0382	0.757052	54.78
0.264214	0.36839	0.0839482	0.929452	0.710893	52.2
0.213793	0.325139	0.0696885	0.821775	0.649391	53.6
0.219639	0.337566	0.0717386	0.866207	0.699644	52.9
0.213355	0.282611	0.0649315	0.734716	0.572313	53.1
0.218505	0.339891	0.0713952	0.869569	0.704352	55.46
0.214187	0.313852	0.069622	0.79683	0.648172	55.06
0.202892	0.317222	0.0695376	0.874294	0.691972	53.48
0.214609	0.277822	0.0668064	0.650444	0.5331	59.14
0.173745	0.278011	0.0596696	0.782989	0.616363	58.68
0.164465	0.269145	0.0569351	0.814012	0.629421	53.48
0.207425	0.290685	0.0661126	0.809834	0.631992	51.24
0.196457	0.259047	0.0620087	0.59426	0.492466	52.44
0.180145	0.260977	0.0606913	0.689824	0.544278	52.4
0.177427	0.26951	0.0613564	0.767537	0.595851	50.76
0.177838	0.259726	0.0599402	0.677302	0.537996	48.56
0.171908	0.271147	0.0615135	0.795329	0.612823	50.58
0.181254	0.288281	0.0610553	0.792159	0.61946	48.36
0.214051	0.317076	0.0688417	0.814985	0.651434	56.36
0.178285	0.28543	0.0616436	0.830078	0.638665	53.36
0.186919	0.294264	0.0637422	0.809098	0.637319	47.76
0.182086	0.275803	0.0577326	0.742947	0.587617	48.4
0.23152	0.297568	0.0701508	0.703062	0.577606	55.54
0.19518	0.313401	0.0664373	0.853906	0.687462	50.5
0.190569	0.307637	0.0643867	0.808775	0.661003	55.12
0.199738	0.293008	0.0647749	0.753306	0.613235	55.66
0.160473	0.279131	0.0608566	0.851048	0.654088	57.08
0.220079	0.285815	0.0665401	0.632726	0.531141	48.8
0.224492	0.299302	0.0685545	0.721134	0.584555	52.82
0.18004	0.296139	0.0614602	0.797055	0.640557	53.48
0.17724	0.273957	0.0605292	0.809881	0.623758	56.36
0.190296	0.291174	0.0631347	0.826087	0.639532	56.1
0.251077	0.342936	0.0784107	0.861805	0.684616	53.88
0.181075	0.283735	0.0637566	0.840347	0.630131	53.56
0.187256	0.282742	0.0629881	0.85342	0.638009	58.1
0.204085	0.291586	0.0663132	0.846831	0.622121	53.14
0.229756	0.328455	0.0802616	0.986914	0.708541	51.44
0.258312	0.311556	0.0787415	0.817278	0.653083	49.98
0.217651	0.298099	0.0633621	0.666036	0.540713	49.1
0.236272	0.300383	0.0697999	0.735879	0.609993	54.5
0.165202	0.28421	0.0590788	0.888768	0.659549	50.02
0.174517	0.278754	0.0588347	0.785886	0.603324	51.74
0.173116	0.276212	0.0595882	0.793041	0.61916	50.86
0.188844	0.290559	0.063647	0.799388	0.631544	53.1
0.172121	0.282045	0.0603554	0.785966	0.625794	52.38
0.187	0.294125	0.0632468	0.814864	0.650234	56.66
0.181913	0.277016	0.0602941	0.713737	0.575776	52.42
0.194241	0.297245	0.0669857	0.839149	0.65802	49.84
0.18789	0.282204	0.0639374	0.756725	0.60564	47.92
0.252658	0.301755	0.0722558	0.632994	0.5382	56.14
0.182945	0.296383	0.0621537	0.782665	0.630738	53.6
0.208275	0.303032	0.0680065	0.770581	0.627576	52.84
0.153926	0.248533	0.0536986	0.708358	0.550379	48.94
0.200588	0.302692	0.0672735	0.842573	0.664652	46.9
0.201072	0.308255	0.0674683	0.824345	0.658399	53.62
0.196573	0.292229	0.0632018	0.804605	0.639822	56.92
0.217326	0.361274	0.072363	0.923518	0.754767	47.42
0.195896	0.304425	0.0649681	0.746902	0.617478	52.16
0.244892	0.352398	0.0776597	0.843923	0.700231	53.22
0.200228	0.310232	0.06796	0.808143	0.648074	51.82
0.198389	0.300515	0.063864	0.749412	0.621561	56.66
0.217315	0.307776	0.0687177	0.725246	0.601796	53.68
0.222828	0.323297	0.070606	0.822384	0.658549	50.36
0.179152	0.28041	0.0601404	0.795885	0.626689	55.04
0.206871	0.298087	0.06674	0.748354	0.599895	60.18
0.18256	0.257356	0.0573759	0.619583	0.504372	53.66
0.210498	0.280404	0.0657602	0.666935	0.54798	54.12
0.188626	0.254573	0.060379	0.624698	0.505458	54.2
0.167803	0.262173	0.0579863	0.826244	0.621644	55.88
0.174183	0.281869	0.0620863	0.859323	0.654704	52.62
0.228764	0.353759	0.0738176	0.905289	0.73999	54.34
0.278432	0.331258	0.080078	0.687643	0.582812	54.3
0.27782	0.351295	0.0840383	0.81533	0.66335	51.8
0.242233	0.309507	0.0756468	0.737455	0.590576	51.92
0.269716	0.303332	0.0748113	0.559677	0.485913	45.36
0.241573	0.309732	0.0694753	0.662216	0.561373	51.04
0.179559	0.285923	0.0615794	0.827701	0.64159	50.88
0.198918	0.31094	0.0663713	0.836363	0.662068	52.46
0.20322	0.307142	0.0667422	0.751689	0.618881	51.88
0.186049	0.307087	0.0661278	0.878366	0.690857	47.54
0.172399	0.287957	0.0617219	0.810622	0.63557	50.8
0.195489	0.314279	0.0665326	0.866284	0.682717	49.52
0.196809	0.304592	0.0636121	0.76553	0.628075	51.12
0.266905	0.333162	0.0783435	0.755401	0.621586	50.4
0.204696	0.28749	0.0683964	0.712347	0.581343	50.66
0.217568	0.313086	0.071053	0.773343	0.637534	53.18
0.184581	0.258775	0.0690132	0.643149	0.526	45.6
0.212514	0.289398	0.0642151	0.713359	0.587593	49.34
0.19541	0.266452	0.0727201	0.794108	0.627944	47.86
0.284974	0.298053	0.0704049	0.786783	0.670619	52.5
0.196751	0.310466	0.0677329	0.857689	0.672457	57.76
0.205085	0.32119	0.0703918	0.944879	0.727612	56.08
0.278248	0.316491	0.0717106	0.684703	0.490255	48.78
0.194757	0.286935	0.0625924	0.729668	0.560364	48.64
0.26135	0.316572	0.0705503	0.727702	0.466558	54
0.234696	0.355799	0.0730216	0.91248	0.632983	48.72
0.316074	0.335895	0.0754126	0.800423	0.411349	52.86
0.192994	0.2984	0.0647129	0.854872	0.669072	50.48
0.341115	0.35642	0.0892305	0.727382	0.499204	47.76
0.221361	0.311041	0.0677914	0.854814	0.680105	49.78
0.238397	0.317289	0.0735552	0.778299	0.648946	55.4
0.206473	0.280382	0.066677	0.675042	0.57115	60.62
0.192885	0.268475	0.0649312	0.732616	0.584645	55.96
0.220301	0.282775	0.0689705	0.708509	0.571123	53.92
0.22681	0.275413	0.0765757	0.635025	0.520098	55.14
0.203011	0.297464	0.0731345	0.750763	0.61042	55.08
0.204671	0.327252	0.0729097	0.928467	0.727272	53.24
0.237617	0.277806	0.0729001	0.569091	0.472572	53.34
0.270824	0.347985	0.0806989	0.808501	0.650712	52.68
0.217054	0.335214	0.0812442	1.0431	0.781264	55.12
0.197106	0.280836	0.0638286	0.674072	0.541313	52.72
0.23004	0.325511	0.0643969	0.882619	0.696244	54.38
0.162445	0.243819	0.0516858	0.6916	0.537605	53.42
0.274529	0.319449	0.0743115	0.761093	0.6227	47.42
0.20308	0.305437	0.0633039	0.836722	0.67078	52.98
0.204651	0.289089	0.062757	0.714839	0.581323	55.04
0.16654	0.296921	0.0592065	0.842811	0.664531	59.36
0.22566	0.332611	0.0677224	0.876532	0.712808	48.1
0.201299	0.320856	0.0652778	0.823123	0.671284	52.72
0.253765	0.317301	0.0709112	0.725051	0.61761	51.38
0.195532	0.294968	0.0637526	0.693675	0.59542	53.8
0.201674	0.307868	0.0639987	0.824521	0.673461	54.46
0.180908	0.295918	0.0614669	0.809012	0.675405	49.2
0.218299	0.348947	0.070204	0.884576	0.729866	58.12
0.175997	0.288293	0.0625143	0.854346	0.664086	50.56
0.191284	0.293202	0.0618638	0.754857	0.615616	49
0.176604	0.294159	0.0598442	0.83692	0.659701	61.04
0.195268	0.312823	0.064204	0.800645	0.648931	57.24
0.203178	0.312322	0.0672584	0.835861	0.678998	48.3
0.178079	0.296793	0.0615078	0.835285	0.660064	51.54
0.228466	0.326449	0.0700188	0.76922	0.637076	51.94
0.19702	0.336027	0.0665414	0.886146	0.715975	47.32
0.19511	0.306402	0.0635046	0.802163	0.65025	53.22
0.190718	0.287616	0.0629306	0.782193	0.621311	50.34
0.214414	0.292809	0.068035	0.767944	0.599731	51.36
0.202249	0.28657	0.063399	0.636398	0.540623	42.84
0.230001	0.31525	0.0708845	0.716995	0.602384	44.9
0.228861	0.32314	0.0678955	0.757626	0.629699	52.36
0.212565	0.314112	0.0674312	0.779902	0.634233	52.24
0.181915	0.266305	0.055556	0.645012	0.535155	51.04
0.311952	0.372217	0.0856117	0.716905	0.625946	52.66
0.22514	0.309516	0.0672337	0.714556	0.599376	46.92
0.258096	0.348095	0.0744293	0.759194	0.652911	54.7
0.271589	0.309811	0.0725209	0.638929	0.524643	49.48
0.306122	0.35999	0.0861545	0.770451	0.624257	51.46
0.236408	0.315197	0.0684451	0.867026	0.657217	56.12
0.276449	0.319363	0.072958	0.67278	0.557434	54.24
0.268889	0.318938	0.0760418	0.713235	0.588413	52.5
0.191042	0.273338	0.0596019	0.6898	0.554948	47
0.281252	0.33991	0.0783824	0.656993	0.572679	40.98
0.21332	0.289524	0.0635949	0.620959	0.5285	51.66
0.210804	0.307875	0.0644932	0.720519	0.603951	54.84
0.184916	0.301631	0.0610843	0.723629	0.604976	50.66
0.175467	0.290439	0.0605933	0.80605	0.641417	49.64
0.181252	0.283535	0.059342	0.689096	0.572122	47.52
0.207776	0.318646	0.0688267	0.815001	0.657336	44.72
0.200165	0.306404	0.0644826	0.721869	0.602571	47.42
0.222627	0.308074	0.0682626	0.730513	0.599069	43.66
0.183821	0.27462	0.0604835	0.708284	0.556352	44.04
0.20403	0.312506	0.0662081	0.80877	0.656794	54.02
0.184558	0.287083	0.0596563	0.716887	0.587694	44.14
0.219303	0.317262	0.0673568	0.750645	0.623415	46.22
0.197771	0.299548	0.0612884	0.739609	0.603708	56.8
0.194696	0.32613	0.0636599	0.893236	0.708827	56.62
0.240891	0.354625	0.0652318	0.865023	0.70959	41.44
0.172541	0.295397	0.0523591	0.886671	0.685119	48.04
0.215371	0.32727	0.0582164	0.834689	0.670437	51.6
0.181829	0.295837	0.0502269	0.794672	0.628191	44.84
0.207494	0.306749	0.0574466	0.763751	0.621877	45.8
0.166774	0.2797	0.0537032	0.80267	0.624487	48.4
0.168776	0.273146	0.0555534	0.769995	0.613161	50.68
0.198513	0.3011	0.0624533	0.758617	0.625598	50.16
0.166053	0.289168	0.0598377	0.877985	0.679766	48.74
0.15494	0.25506	0.0530359	0.738548	0.571947	52.82
0.198473	0.300504	0.0634307	0.812764	0.651517	49.56
0.181032	0.304082	0.0595643	0.797379	0.645026	52.14
0.183667	0.311518	0.0622437	0.875361	0.698782	57.32
0.16007	0.256192	0.0530424	0.679328	0.540782	48.48
0.266059	0.332982	0.0776777	0.694761	0.589155	51.66
0.213022	0.3086	0.064473	0.726631	0.59952	50.2
0.286492	0.340374	0.084843	0.722507	0.58859	51.52
0.262201	0.342854	0.0796128	0.865971	0.694968	50.44
0.202404	0.281781	0.0611082	0.668677	0.544028	51.7
0.186436	0.311205	0.0650075	0.959923	0.73406	52.64
0.197697	0.294408	0.0671854	0.807171	0.635188	48.12
0.201668	0.305297	0.0642864	0.779216	0.632613	51.96
0.157808	0.251429	0.0536594	0.706861	0.553678	49.44
0.171966	0.27189	0.0594382	0.791003	0.604595	54.1
0.196177	0.277661	0.0614457	0.652864	0.542483	52.02
0.176029	0.284034	0.0589491	0.745915	0.588105	48.04
0.245988	0.288487	0.0700868	0.615949	0.525515	49.16
0.198131	0.327761	0.0662294	0.821286	0.659965	52
0.169216	0.29787	0.0574655	0.768207	0.613845	46.72
0.184795	0.301293	0.0599379	0.730226	0.592342	45.48
0.155436	0.267174	0.0564825	0.812843	0.62164	47.58
0.188938	0.299338	0.0631666	0.768886	0.61619	51.82
0.190307	0.289716	0.0673885	0.74365	0.598537	51.02
0.184684	0.2761	0.0630527	0.760628	0.59394	47.4
0.182108	0.310652	0.0652185	0.91234	0.710889	55.66
0.209948	0.332133	0.0673176	0.811339	0.666734	59.8
0.19785	0.315825	0.0669466	0.87266	0.694577	45.46
0.198777	0.282335	0.0627818	0.703596	0.570786	54.44
0.240351	0.294966	0.0697872	0.631302	0.526442	55.86
0.190478	0.270639	0.0589757	0.717143	0.571218	44.68
0.168889	0.28757	0.059358	0.858276	0.669727	52.7
0.179669	0.257904	0.059102	0.62175	0.510917	50.1
0.222218	0.308861	0.0701332	0.734925	0.607717	54.58
0.201114	0.289892	0.0634967	0.736727	0.595987	51.18
0.191381	0.267636	0.0605008	0.654793	0.533923	53.28
0.180846	0.276074	0.0598309	0.695793	0.565397	55.94
0.181015	0.259216	0.0604558	0.664149	0.535971	55.36
0.196853	0.27988	0.0583879	0.658902	0.535231	54.32
0.217587	0.344698	0.0713553	0.875493	0.702971	53.18
0.215208	0.302386	0.0675113	0.747977	0.598914	49.32
0.1698	0.286807	0.0585611	0.838999	0.644818	51.36
0.160123	0.2721	0.0567913	0.885147	0.651044	50.78
0.234032	0.336914	0.0751362	0.953381	0.722922	49.52
0.225629	0.33377	0.0775442	0.820001	0.647581	49.92
0.168834	0.295726	0.0580291	0.853562	0.660595	50.84
0.248686	0.307233	0.0694021	0.622674	0.527856	48.94
0.242868	0.324658	0.0717098	0.766599	0.604994	49
0.212295	0.318211	0.0673558	0.803827	0.656198	45.12
0.191684	0.274199	0.0605013	0.70814	0.55783	49.14
0.168516	0.264687	0.0575359	0.718995	0.566627	48.38
0.210237	0.254737	0.061641	0.513507	0.439954	45.82
0.1826	0.297006	0.060765	0.823338	0.657641	51.48
0.201349	0.288071	0.0623154	0.681573	0.56688	57.86
0.264185	0.294296	0.075004	0.568647	0.491946	56.14
0.256858	0.302417	0.074752	0.627678	0.534891	54.64
0.193288	0.296829	0.0659568	0.816731	0.649369	48.02
0.184349	0.315592	0.0649696	0.951297	0.744616	48.56
0.222933	0.308927	0.0724762	0.786059	0.622969	49
0.184482	0.273825	0.0603944	0.713331	0.576027	46.36
0.179345	0.290244	0.0633773	0.833441	0.656252	45.98
0.217064	0.312227	0.0680717	0.810359	0.654463	55.02
0.230463	0.293685	0.0673375	0.677587	0.554472	53.02
0.249514	0.351898	0.0771526	0.822334	0.669921	52.32
0.204025	0.301775	0.0673895	0.832223	0.650544	45.52
0.241503	0.320455	0.0743433	0.731927	0.609388	49.26
0.188867	0.293534	0.0650376	0.794377	0.622172	47.62
0.238526	0.323468	0.0704537	0.73828	0.609563	46.96
0.211757	0.324722	0.0667144	0.818449	0.664251	49.58
0.227145	0.348072	0.0734576	0.866959	0.723251	55.32
0.245843	0.32857	0.0736837	0.725779	0.61633	44.38
0.200592	0.317287	0.0635093	0.83007	0.678748	51.8
0.175182	0.292692	0.0608383	0.815066	0.660144	49.82
0.2265	0.293132	0.0687853	0.641027	0.539713	55.48
0.248762	0.301613	0.0714877	0.596114	0.516736	56.06
0.177585	0.305934	0.0607829	0.952426	0.73198	46.96
0.228018	0.31103	0.0696606	0.792141	0.619933	62.92
0.235493	0.320822	0.0695373	0.720197	0.582965	56.28
0.282211	0.357255	0.0804998	0.722742	0.612758	58.9
0.21955	0.315049	0.0711968	0.859383	0.673918	48.02
0.236766	0.345866	0.0761083	0.93859	0.729676	55.04
0.240568	0.300973	0.0695061	0.629322	0.525438	57.16
0.197142	0.31498	0.0614976	0.787233	0.649118	48.32
0.171585	0.282584	0.0585952	0.830985	0.649743	50.96
0.171124	0.27463	0.0568454	0.788663	0.625845	57.58
0.150798	0.259553	0.0522642	0.792803	0.620129	48.96
0.219523	0.292591	0.0662176	0.707081	0.581937	51.12
0.189574	0.231122	0.0565181	0.503523	0.421307	45.78
0.192898	0.298549	0.0632111	0.788862	0.641606	48.92
0.194202	0.285079	0.0622362	0.683986	0.57106	48.34
0.220924	0.299966	0.0654143	0.636259	0.552824	50.66
0.198637	0.275619	0.0635421	0.65626	0.54392	60.7
0.182466	0.270629	0.058596	0.753421	0.599537	50
0.200001	0.25746	0.0608303	0.598196	0.496644	48.52
0.231803	0.304669	0.0720277	0.742231	0.608027	50.62
0.189666	0.281997	0.0601451	0.714334	0.588074	54.36
0.200181	0.307302	0.0651619	0.820946	0.661928	48.94
0.214287	0.317784	0.0669556	0.764267	0.627051	48.78
0.193857	0.293617	0.0666782	0.825917	0.638144	54.44
0.222646	0.311476	0.0688696	0.775344	0.619247	52.92
0.21278	0.312922	0.0670321	0.739971	0.612554	37.34
0.204381	0.288153	0.0649593	0.735552	0.592087	53.72
0.183209	0.277782	0.0590039	0.698651	0.562839	51.58
0.24975	0.331119	0.0730281	0.704278	0.599398	54.52
0.231306	0.322958	0.0719508	0.785956	0.644814	49.12
0.176369	0.288625	0.0630394	0.849063	0.663939	47.36
0.209959	0.283083	0.0666995	0.707532	0.572261	57.8
0.248555	0.325653	0.072869	0.73817	0.624205	48.1
0.197045	0.303609	0.0673928	0.824562	0.656803	56.62
0.226943	0.322348	0.0717099	0.833095	0.670673	51.14
0.175191	0.273045	0.0589279	0.771105	0.593879	54.14
0.229266	0.326553	0.0715767	0.797888	0.648134	43.2
0.217023	0.243204	0.0643327	0.483415	0.409492	55.92
0.233909	0.300438	0.0709778	0.631086	0.535228	50.7
0.221879	0.266827	0.0655474	0.558844	0.467807	42.76
0.208327	0.303456	0.0725053	0.840581	0.645583	52.06
